# Supplementary material for: Type II and IV toxin-antitoxin systems coordinately stabilize the integrative and conjugative element of the ICESa2603 family conferring multiple drug resistance in Streptococcus suis
Source: PLoS Pathog. 2024 Apr 19;20(4):e1012169. doi: 10.1371/journal.ppat.1012169 (PMC11062541; doi:10.1371/journal.ppat.1012169)
Supplement: S1 Data — (XLSX) [file ppat.1012169.s001.xlsx]

## Sheet: Figure 1C
OD600
Time (h)	pBADHisA			pBADHisA-SezT			pBADHisA-SezAT
0	0	0	0	0	0	0	0	0	0
2	0.0624	0.0446	0.0489	0.2577	0.3968	0.3929	0.1517	0.1607	0.163
4	0.5329	0.5365	0.5551	0.3685	0.1393	0.1673	0.8424	0.8398	0.8419
6	1.3475	1.3979	1.3961	0.1169	0.095	0.0876	1.2014	1.2149	1.2344
8	2.0824	1.972	1.953	0.1928	0.194	0.1907	1.7942	1.8072	1.8102
10	2.3106	2.3426	2.3172	0.3026	0.3076	0.3055	2.0818	2.08	2.1208
12	2.5686	2.5472	2.5658	0.8514	0.829	0.8291	2.3692	2.36	2.3428

## Sheet: Figure 1E
OD600
Time (h)	pBADHisA			pBADHisA-AbiEii			pBADHisA-AbiE
0	0	0	0	0	0	0	0	0	0
2	0.217	0.221	0.22	0.018	0.022	0.011	0.37	0.39	0.38
4	1.26	1.27	1.27	0.065	0.04	0.25	2.11	2.15	2.17
6	2.97	2.98	3.1	0.038	0.012	0.2	4	4.29	4.04
8	4.35	4.26	4.2	0.405	0.378	0.38	5.47	5.55	5.56
10	5.47	5.09	5.5	1.2	1.19	1.19	6.58	6.52	6
12	6.64	6.98	6.75	3.47	3.45	3.4	6.75	6.75	6.85

## Sheet: Figure 1F
Fold changes of mRNA expression	THB						Erythromycin						Kanamycin						Spectinomycin						Neomycin				Tetracycline						Lincomycin
SezA	0.545073	0.704897	1.95669	1.33014			3.28765	2.50134	3.2006	2.79594	6.23339	2.562	6.80195	4.44309	8.53451	13.2806	20.277	14.3088	2.19597	1.94728	3.93414	1.45849	2.78007	3.04689	6.22789	8.17601	4.14718	6.77074	1.56593	1.78415	2.5932	1.98663	2.69241	1.95204	2.16366	2.09962	2.77198	2.70085
SezT	0.407331	0.686133	0.837214	1.43557	1.48178	2.00908	3.2419	5.14139	5.24797	5.91714	5.34868	6.69011	11.5328	8.24963	19.9299	24.421	33.2775	29.4607	7.15247	5.28953	5.75681	3.76036	4.62516	3.37268	8.87645	20.8632	10.9103	8.7555	2.88789	6.60176	3.45527	8.74669	7.51235	5.60187	3.87778	4.01116	3.90677	3.37967
AbiEi	1.5144	0.890217	0.52361	0.938844	1.28337	1.17574	6.2161	3.80168	2.65129	2.56319	1.47619	1.94691	6.3299	4.23379	13.7212	9.1512	61.4093	52.0862	14.6026	11.7679	13.3501	8.91685	8.20194	16.3799	26.686	34.1761	9.76414	11.9467	23.7635	24.4532	43.8479	29.571	40.4249	24.9786	2.72368	3.44133	2.02479
AbiEii	0.419088	0.818999	1.67753	0.707026	1.40361	1.75008	6.53025	6.51418	3.62129	4.09598	2.10435	2.27492	8.27465	13.148	15.0873	18.4513	68.8257	61.6085	25.5761	26.4083	10.2385	13.688	21.1406	14.6577	58.9674	44.4859	19.9637	13.9038	24.4983	78.6485	51.8273	44.0062	54.8537	66.1716	6.59432	6.96421	5.16076	6.61198

## Sheet: Figure 2C
Frequency of excision (%)
	HN105	ΔSezAT-AbiE
	0.0038533	244.282
	0.00336168	245.027
	0.00375764	321.005
	0.00412624	246.066
	0.00335757	420.666
	0.00375982	244.792

## Sheet: Figure 2D
Extrachromosomal copy number
	HN105	ΔSezAT-AbiE
	4.4336	2.19662e-07
	4.54504	1.97035e-07
	5.27433	2.68326e-07
	4.97379	6.40325e-08
	4.32893	4.88431e-08
	4.06

## Sheet: Figure 2G
Frequency of excision (%)
	HN105	ΔSezA-AbiEi	ΔSezT-AbiEii	HN105	ΔSezA	ΔSezT	ΔSezAT	HN105	ΔAbiEi	ΔAbiEii	ΔAbiE
	0.00524442	693.211	0.00144973	0.0038533	0.0146	0.002153	0.004316	0.00382106	0.00948747	0.00818921	0.01089
	0.00687446	636.532	0.00394106	0.00336168	0.0144	0.00220538	0.004818	0.00509476	0.00817422	0.00747808	0.01263
	0.00603901	708.303	0.00390821	0.00375764	0.0127	0.00181751	0.004773	0.0047261	0.00928747	0.00735297	0.005228
	0.00601472	654.328	0.00487948	0.00412624	0.0142	0.00193371	0.003756	0.00506111	0.00879901	0.00718869	0.003839
	0.00611856	659.414	0.00457926	0.00335757	0.0146	0.00249077	0.004785	0.00492631	0.00923349	0.00693079	0.006834
	0.00622283	886.293						0.00517558	0.00788663	0.00686827	0.004594
	0.00382106							0.0038533
	0.00509476							0.00336168
	0.0047261							0.00375764
	0.00506111							0.00412624
	0.00492631							0.00335757
	0.00517558							0.00375982
	0.0038533
	0.00336168
	0.00375764
	0.00412624
	0.00335757
	0.00375982

## Sheet: Figure 2H
Extrachromosoal copy number
	HN105	ΔSezA-AbiEi	ΔSezT-AbiEii	HN105	ΔSezA	ΔSezT	ΔSezAT	HN105	ΔAbiEi	ΔAbiEii	ΔAbiE
	2.65922	7.3447e-10	0.942659	1.47165	1.03201	2.10012	1.05879	2.65922	2.83568	1.38057	2.74879
	3.10226	3.73324e-10		1.34647	0.983602	2.08191	1.15173	3.10226	2.73454	1.38545	2.17106
	2.46002	3.1328e-10	1.87968	1.19471	1.07393	1.80263	0.927462	2.46002	3.04722	1.40514	2.08032
	3.02498	5.83529e-10	1.78679	0.983854	1.00644	1.8108	0.948623	3.02498	2.91271	1.51954	3.80913
	3.09669	3.48524e-10	1.8975	1.30802	1.49043	2.29662	1.14231	3.09669	3.0122	1.57895	2.41599
	3.06234	8.26102e-10	2.05764	1.38236	1.20758	2.10595	0.986434	3.06234	2.8456	1.49353	2.19544
	1.45134			2.65922		2.46126		4.4336
	1.48769			3.10226		2.16065		4.54504
	1.63254			2.46002		3.35074		5.27433
	1.98076			3.02498		2.85976		4.97379
	1.76666			3.09669		2.96028		4.32893
	1.82471			3.06234		2.41066		4.06
				1.45134
				1.48769
				1.63254
				1.98076
				1.76666
				1.82471
				1.3666
				1.47353
				1.7837
				1.26994
				2.03359
				1.38049

## Sheet: Figure 3F
β-galactosidase activity (Miller Units)
		ΔAbiE			HN105
	pTCV-Lac-PAbiE-ΔIR1/2	-0.905797	-0.230362	-0.562463	-3.50477	-3.74448	-1.70681
	pTCV-Lac-PAbiE-ΔIR2	-7.42009	-6.94444	-2.48499	-0.264622	-3.55715	-2.09236
	pTCV-Lac-PAbiE-ΔIR1	0.0419942	-0.0600211	-3.62386	-1.15599	-3.82966	-1.89681
	pTCV-Lac-PAbiE	97.1914	88.6116	72.3358	8.50497	0.805153	2.92743

## Sheet: Figure 3J
	AbiEi(nM)	OriT-bound	OriT-free	fraction bound
		0	29649.7
	72.46	13611.4	22679.7	0.375062
	144.93	17783.1	25671.4	0.409236
	289.86	33183.4	20151.1	0.622175
	579.71	39931.7	6472.78	0.860514
	1159.4	39305	5824.9	0.87093		ln(x)=	5.0309
	2318.8	48098.1	4533.83	0.913858		e=	2.71828
						x(Kd)=	153.071

## Sheet: Figure 3L
Frequency of excision (%)
	HN105	ΔOriT
	0.0132	0.0088016
	0.0114	0.00875681
	0.0108	0.00763445
	0.0169	0.0067721
	0.0144	0.00724097
	0.0107	0.00725054
	0.0155
	0.0165
	0.014
	0.0134
	0.0162
	0.018
	0.0179
	0.0173

[truncated: 28 more sheets: Figure 3M, Figure 4D, Figure 4G, Figure 4J, Figure 4K, Figure 5C, Figure 5D, Figure 6A, Figure 6B, Figure 6C, Figure 6D, Figure 6H, Figure 6J, Figure S1B, Figure S1F, Figure S2B, Figure S2C, Figure S2D, Figure S3A, Figure S3B …]
