# Supplementary material for: Type II and IV toxin-antitoxin systems coordinately stabilize the integrative and conjugative element of the ICESa2603 family conferring multiple drug resistance in Streptococcus suis
Source: PLoS Pathog. 2024 Apr 19;20(4):e1012169. doi: 10.1371/journal.ppat.1012169 (PMC11062541; doi:10.1371/journal.ppat.1012169)
Supplement: S2 Data — Two text files containing all the amino acid sequences for Fig 6E and 6F. (ZIP) [file ppat.1012169.s002.zip]

Archive with 35 entries (34 files):
- S2_Data/
- S2_Data/Figure 1B.tif
- S2_Data/Figure 1D.tif
- S2_Data/Figure 2B.tif
- S2_Data/Figure 2E (Double deletion of SezA and AbiEi).tif
- S2_Data/Figure 2E (HN105íóSingle deletion of SezA and AbiEi).tif
- S2_Data/Figure 2F.tif
- S2_Data/Figure 3B.tif
- S2_Data/Figure 3C.tif
- S2_Data/Figure 3D.tif
- S2_Data/Figure 3E.tif
- S2_Data/Figure 3H.tif
- S2_Data/Figure 3I.tif
- S2_Data/Figure 3J.tif
- S2_Data/Figure 3K.tif
- S2_Data/Figure 4B.tif
- S2_Data/Figure 4C.tif
- S2_Data/Figure 4F.tif
- S2_Data/Figure 4G.tif
- S2_Data/Figure 4H.tif
- S2_Data/Figure 4I (L).tif
- S2_Data/Figure 4I(16S rRNAíóTíóR).tif
- S2_Data/Figure 5E.tif
- S2_Data/Figure 5F.tif
- S2_Data/Figure 5G.tif
- S2_Data/Figure 5H.tif
- S2_Data/Figure 6E (amino acid sequences).txt
- S2_Data/Figure 6F (amino acid sequences).txt
- S2_Data/Figure 6I.tif
- S2_Data/Figure S1A.tif
- S2_Data/Figure S1E.tif
- S2_Data/Figure S1G.tif
- S2_Data/Figure S7C.tif
- S2_Data/Figure S7E.tif
- S2_Data/Figure S7F.tif
