# Supplementary material for: Type II and IV toxin-antitoxin systems coordinately stabilize the integrative and conjugative element of the ICESa2603 family conferring multiple drug resistance in Streptococcus suis
Source: PLoS Pathog. 2024 Apr 19;20(4):e1012169. doi: 10.1371/journal.ppat.1012169 (PMC11062541; doi:10.1371/journal.ppat.1012169)
Supplement: S2 Data — Two text files containing all the amino acid sequences for Fig 6E and 6F. (ZIP) [file ppat.1012169.s002.zip › S2_Data/Figure 6E (amino acid sequences).txt]

>SXT
MYYRPNAQGDIKPTWVDAIQALDVQLGVPVHLAGLSSLTHQGLSHYLQLNKEQVWICVKNKSSLPKWFREFPYQNWFYCGNHKLEVNPEKDLKRITVKEKELTVSCAELAAYEVVDAIGKLISFEHVAELFQGLVNLSPRKVQDILERSSSVQANRIFLFLGRYYDHQWVNRIDETRIKLGAGKRQVVEKGRFDERYQITVPEILSVKKGEQHNG

>CMGETZ080501
MSKKEILLDFIEKNNGIVTNKDCKALGIPTIYLTRLEKEGIIFRVEKGIFLTQNGDYDEYYFFQYRFPKAIFSYISALYLQQFTDEIPQYFDVTVPRGYRFNTPPANLNIHFVSKEYSELGMTTVPTPLGNNVRVYDFERIICDFVIHREKIDSELFVKTLQSYGNYPKKNLAKLYEYATKMNTLEKVKQTLEVLI

>CMGEYY060816
MSKKEILLDFIEKNNGIVTNKDCKALGIPTIYLTRLEKEGIIFRVEKGIFLTQNGDYDEYYFFQYRFPKAIFSYISALYLQQFTDEIPQYFDVTVPRGYRFNTPPANLNIHFVSKEYSELGMTTVPTPLGNNVRVYDFERIICDFVIHREKIDSELFVKTLQSYGNYPKKTLAKLYEYATKMNTLEKVKQTLEVLI

>CTnBST
MVITKQVQEILDATPPGKVLTIADFNVLPEYQPALVKALSRLVAEGSICKIAKGRYYKPKQTVFGTLKPPVAEVVKDLLERNGKPIGYMTGTAAFAQLGLTTQITSAITIGTNKYRRPMKRGEYSVSFLVQPNAITRENIPLLLILDALKLLREIPATSPDDCVRGVARLIAALSEGDLEKLADLAENYQPYVRALLGAILDSLGADTRQLRATLNGVTTYKLPVTAQALPTKLKWNIV

>CTnPi2
MNVSNIIVDFANANKEFKTNDLSEYLSGKIELSKKMLSWHLRKLLDEKKIFRISKGVYTTTPKIIFRPVPNAHSIRLYKKLKAVYPLLDFCVYNGEILSDLQHHLSYNNNIYIETERDATETIFHFVQDMHERSFLSPKEDIMSDYIRLDKKSFIVKPLVSESPIQEVNGINVPRIEKLLVDIQCDRDFFYLQGQESLYMMQNAFANYNVNIGMLLRYASRRNIKPQIEKYIKEFV

>CTnPi3
MYGIQIIDQAVSAIRRQWEDSQDVIIDALQPETPSMEQYVRIMGIEFRCLVENEINGTNILRIEEKSKSCMGTYKGPVILVARYVQPSVYGTLRKMELNFADTAGNYNIQYTKGRKVIFHLSHTGEKAPVNNNKNYPIFQEAGLKVIFYLLQAPENVGKSFREIKEYSGVSIGTVKNVIDELEVRKFILVTQKKRVLKKRRLLLDLWSENYHQILKPKLLLKQLDFRTPEQKEKWEEIALPNGMLWGGECASNLLNGYLTPELFELYTETPFSNLMKTGATRTTEGVIYVYQKFWKGDVMPCILIYADLVSSGDSRCIEAANKLLKDELSDFE

>ICEF-IIIA2
MNYNEKLEKVIEECNGVVTTKECNKRNIPNSIISRAAKKGRIEKYSEGIYVAEEIPMDPHFLFQLRFPRSIFSYESALQLHGVSERFEKALEVTVNTGYKFNDTKKIFPHYVKDEYLELGVEEIKTSQGNKVRVYSLERTFCDMVANRNKVDAETFVKFMITFQGIKINYSQLNSIAKKMGVINKVVDVMGIIRE

>ICE_18RS21_rplL
MSKKEILLDFIEKNNGIVTNKDCKALGIPTIYLTRLEKEGIIFRVEKGIFLTQNGDYDEYYFFQYRFPKAIFSYISALYLQQFTDEIPQYFDVTVPRGYRFNTPPANLNIHFVSKEYSELGMTTVPTPMGNNVRVYDFERIICDFVIHREKIDSELFVKTLQSYGNYPKKNLAKLYEYATKMNTLEKVKQTLEVLI

>ICE6094
MVDKREKLMNSFNQYGFLTFKQVIDENLHYKTLLKMVTEGKIDAAEKGLYRLPDIYLDEWFVLQYRFPKGIFSLETALWLHGLSLTIPFNMTMSFPYGTNTKNIKEADIRPIILRSHYSEGIIEIERLPGQFIKVYEVERVLVECLRPVHQVDLQIIAPAFKKYFQQNKIYLHKLFYYAQLFKVTDKLQSYTEVLS

>ICEAmaAnS1
MDKGTTSQEDVAKGAYKQSLKTLLPYGMLATKKWLAEQGLSSHALDNAVKTDTLLLLATGVYSQYSRSLSWEGVVASMQRMEKTEGSKLPPIVVGGLSALSLSGLSQYLSMGSNPHIHLYSAGKLPTWLARLSLPVEFEGHSTSKLWPESLTTNKAFIKEHEWEAELPPVYFSCPEKAIFELLMDLPDGVTFEHADELMQGLVNLSPRKLDELLQICKSVKVKRLFFWLAKRQAYSWFSKLNVKDYDLGSGKRVVAKGGKLDNDFLITVPSHMATDGERLLDG

>ICEAmeAeS1
MSSKINWLVAHTSPGALVLQQWLTENGVSYSLAQKYTQNGWLKKLSSGVYYRPNAQGDIKPTWVDAIQALDVQLGVPVHLAGLSSLTHQGLSHYLQLNKEQVWICVKNKSSLPKWFREFPYQNWFYCGNHKLEVNPEKDLKRITVKEKELTVSCAELAAYEVVDAIGKLISFEHVAELFQGLVNLSPRKVQDILERSSSVQANRIFLFLGRYYDHQWVNRIDETRIKLGAGKRQVVEKGRFDERYQITVPEILSVKKGEQHNG

>ICEApl2
MVYTVRDIHTWGVKMSSKINWLVAHTSPGALVLQQWLTENGVSYSLAQKYAQNGWLKKLSSGVYYRPDAQGDIKPTWVDAIQALDVQLGVSVHLAGLSSLTHQGLSHYLQLNKEQVWICVKNKSSLPKWFREFPYQNWFYCGNHKLEVNPEKDLKRITVKEKELTVSCAELAAYEVVDAIGKLISFEHVAELFQGLVNLSPRKVQDILERSSSVQANRIFLFLGRYYDHQWVNRIDETRIKLGAGKRQVVEKGRFDERYQITVPEILSVKKGEQHNG

>ICEAspMex1
MSSKINWLVAHTSPGALVLQQWLTENGVSYSLAQKYAQNGWLKKLSSGVYYRPDAQGDIKPTWVDAIQALDVQLGVSVHLAGLSSLTHQGLSHYLQLNKEQVWICVKNKSSLPKWFREFPYQNWFYCGNHKLEVNPEKDLKRITVKEKELTVSCAELAAYEVVDAIGKLISFEHVAELFQGLVNLSPRKVQDILERSSSVQANRIFLFLGRYYDHQWVNRVDETRIKLGAGKRQVVEKGRFDERYQITVPEILSVKKGE

>ICEEniSpa1
MVYTVRDIHTLGVKMSSKINWLVAHTSPGALVLQQWLTENGVSYSLAQKYAQNGWLKKLCSGVYYRPDAQGDIKPTWVDAIQALDVQLGVSVHLAGLSSLTHQGLSHYLQLNKEQVWICVKNKSSLPKWFREFPYQNWFYCGNHKLEVNPEKDLKRITVKEKELTVSCAELAAYEVVDAIGKLISFEHVAELFQGLVNLSPRKVQDILERSSSVQANRIFLFLGRYYDHQWVNRIDETRIKLGAGKRQVVEKGRFDERYQITVPEILSVKKGEQHNG

>ICEEniSpa2
MVYTVRDIHTLGVKMSSKINWLVAHTSPGALVLQQWLTENGVSYSLAQKYAQNGWLKKLSSGVYYRPNAQGDIKPTWVDAIQALDVQLGVSVHLAGLSSLTHQGLSHYLQLNKEQVWICVKNKSSLPKWFREFPYQNWFYCGNHKLEVNPEKDLKRITVKEKELTVSCAELAAYEVVDGIGKLISFEHVAELFQGLVNLSPRKVQDILERSSSVQANRIFLFLGRYYDHQWVNRIDETRIKLGAGKRQVVEKGRFDERYQITVPEILSVKKGEQHNG

>ICEHptfs3
MLYIPPTSKEVYVSSIVALNIHSPQGTGDWHSSYALMENAFDDIGVYIYGEKQAHNTNKLLGNLGIIDGTARLNKMGYYPKHTPTYIAEHPRACVDCLYVSVLQTGKLGVVMLDEWFPSIEDKKSVYALIEVMKPKLNKQERENLDKWIARNPIIE

>ICEHpyP12-2
MLYIPPTSKEVYVSSIVALNIHSPQGTGDWHSSYALMENAFDDIGVYIYGEKQAHNTNKLLGNLGIIDGTARLNKMGYYPKHTPTYIAEHPRACVDCLYVSVLQTGKLGVVMLDEWFPSIEDKESVYALIEVMKPKLNKQERENLDKWIARNPIIE

>ICEKpn156070-1
MLKFEVTMKLAEDPSYPLILRLQSLLEQIPIIEKVKIIGDGPSMDEGVDYLIQVRIDKTTYVLACETKNNGQPRFVRSAIKTLRSYMYGREEILTPVLLAPYLSADSRQICQENNIAFLDMEGNAQLQFGGVYIDHRMPGKPVPEKRGLRTMFSPKSAQVLRMMLNDPLRTWKVTELSEEGKVSLGHASNVRKNLLEREWAVISSEGLTLNKPGALVNEWRDNYRPIQGKKKNFYTPLHGNALESQLRNLLGCDEVQGSAILASFSAAQWLSPYGRTGMHFFFADEKGMERLISGLKLSTTSKGANVTITVPNDEGIFLDAIEPAPGIVTTGVIQTYLDLTVQGERGQEAAEHLRNEWMEW

>ICEKpn158590-1
MLKFEVTMKLAEDPSYPLILRLQSLLEQIPIIEKVKIIGDGPSMDEGVDYLIQVRIDKTTYVLACETKNNGQPRFVRSAIKTLRSYMYGREEILTPVLLAPYLSADSRQICQENNIAFLDMEGNAQLQFGGVYIDHRMPGKPVPEKRGLRTMFSPKSAQVLRMMLNDPLRTWKVTELSEEGKVSLGHASNVRKNLLEREWAVISSEGLTLNKPGALVNEWRDNYRPIQGKKKNFYTPLHGNALESQLRNLLGCDEVQGSAILASFSAAQWLSPYGRTGMHFFFADEKGMERLISGLKLSTTSKGANVTITVPNDEGIFLDAIEPAPGIVTTGVIQTYLDLTVQGERGQEAAEHLRNEWMEW

>ICEKpn160111-1
MLKFEVTMKLAEDPSYPLILRLQSLLEQIPIIEKVKIIGDGPSMDEGVDYLIQVRIDKTTYVLACETKNNGQPRFVRSAIKTLRSYMYGREEILTPVLLAPYLSADSRQICQENNIAFLDMEGNAQLQFGGVYIDHRMPGKPVPEKRGLRTMFSPKSAQVLRMMLNDPLRTWKVTELSEEGKVSLGHASNVRKNLLEREWAVISSEGLTLNKPGALVNEWRDNYRPIQGKKKNFYTPLHGNALESQLRNLLGCDEVQGSAILASFSAAQWLSPYGRTGMHFFFADEKGMERLISGLKLSTTSKGANVTITVPNDEGIFLDAIEPAPGIVTTGVIQTYLDLTVQGERGQEAAEHLRNEWMEW

>ICEKpn16_GR_13-1
MLKFEVTMKLAEDPSYPLILRLQSLLEQIPIIEKVKIIGDGPSMDEGVDYLIQVRIDKTTYVLACETKNNGQPRFVRSAIKTLRSYMYGREEILTPVLLAPYLSADSRQICQENNIAFLDMEGNAQLQFGGVYIDHRMPGKPVPEKRGLRTMFSPKSAQVLRMMLNDPLRTWKVTELSEEGKVSLGHASNVRKNLLEREWAVISSEGLTLNKPGALVNEWRDNYRPIQGKKKNFYTPLHGNALESQLRNLLGCDEVQGSAILASFSAAQWLSPYGRTGMHFFFADEKGMERLISGLKLSTTSKGANVTITVPNDEGIFLDAIEPAPGIVTTGVIQTYLDLTVQGERGQEAAEHLRNEWMEW

>ICEKpn2019036D-1
MLKFEVTMKLAEDPSYPLILRLQSLLEQIPIIEKVKIIGDGPSMDEGVDYLIQVRIDKTTYVLACETKNNGQPRFVRSAIKTLRSYMYGREEILTPVLLAPYLSADSRQICQENNIAFLDMEGNAQLQFGGVYIDHRMPGKPVPEKRGLRTMFSPKSAQVLRMMLNDPLRTWKVTELSEEGKVSLGHASNVRKNLLEREWAVISSEGLTLNKPGALVNEWRDNYRPIQGKKKNFYTPLHGNALESQLRNLLGCDEVQGSAILASFSAAQWLSPYGRTGMHFFFADEKGMERLISGLKLSTTSKGANVTITVPNDEGIFLDAIEPAPGIVTTGVIQTYLDLTVQGERGQEAAEHLRNEWMEW

>ICEKpn207M1D0-1
MLKFEVTMKLAEDPSYPLILRLQSLLEQIPIIEKVKIIGDGPSMDEGVDYLIQVRIDKTTYVLACETKNNGQPRFVRSAIKTLRSYMYGREEILTPVLLAPYLSADSRQICQENNIAFLDMEGNAQLQFGGVYIDHRMPGKPVPEKRGLRTMFSPKSAQVLRMMLNDPLRTWKVTELSEEGKVSLGHASNVRKNLLEREWAVISSEGLTLNKPGALVNEWRDNYRPIQGKKKNFYTPLHGNALESQLRNLLGCDEVQGSAILASFSAAQWLSPYGRTGMHFFFADEKGMERLISGLKLSTTSKGANVTITVPNDEGIFLDAIEPAPGIVTTGVIQTYLDLTVQGERGQEAAEHLRNEWMEW

>ICEKpn20_GR_12-1
MLKFEVTMKLAEDPSYPLILRLQSLLEQIPIIEKVKIIGDGPSMDEGVDYLIQVRIDKTTYVLACETKNNGQPRFVRSAIKTLRSYMYGREEILTPVLLAPYLSADSRQICQENNIAFLDMEGNAQLQFGGVYIDHRMPGKPVPEKRGLRTMFSPKSAQVLRMMLNDPLRTWKVTELSEEGKVSLGHASNVRKNLLEREWAVISSEGLTLNKPGALVNEWRDNYRPIQGKKKNFYTPLHGNALESQLRNLLGCDEVQGSAILASFSAAQWLSPYGRTGMHFFFADEKGMERLISGLKLSTTSKGANVTITVPNDEGIFLDAIEPAPGIVTTGVIQTYLDLTVQGERGQEAAEHLRNEWMEW

>ICEKpn2-1-1
MLKFEVTMKLAEDPSYPLILRLQSLLEQIPIIEKVKIIGDGPSMDEGVDYLIQVRIDKTTYVLACETKNNGQPRFVRSAIKTLRSYMYGREEILTPVLLAPYLSADSRQICQENNIAFLDMEGNAQLQFGGVYIDHRMPGKPVPEKRGLRTMFSPKSAQVLRMMLNDPLRTWKVTELSEEGKVSLGHASNVRKNLLEREWAVISSEGLTLNKPGALVNEWRDNYRPIQGKKKNFYTPLHGNALESQLRNLLGCDEVQGSAILASFSAAQWLSPYGRTGMHFFFADEKGMERLISGLKLSTTSKGANVTITVPNDEGIFLDAIEPAPGIVTTGVIQTYLDLTVQGERGQEAAEHLRNEWMEW

>ICEKpn2_GR_12-1
MLKFEVTMKLAEDPSYPLILRLQSLLEQIPIIEKVKIIGDGPSMDEGVDYLIQVRIDKTTYVLACETKNNGQPRFVRSAIKTLRSYMYGREEILTPVLLAPYLSADSRQICQENNIAFLDMEGNAQLQFGGVYIDHRMPGKPVPEKRGLRTMFSPKSAQVLRMMLNDPLRTWKVTELSEEGKVSLGHASNVRKNLLEREWAVISSEGLTLNKPGALVNEWRDNYRPIQGKKKNFYTPLHGNALESQLRNLLGCDEVQGSAILASFSAAQWLSPYGRTGMHFFFADEKGMERLISGLKLSTTSKGANVTITVPNDEGIFLDAIEPAPGIVTTGVIQTYLDLTVQGERGQEAAEHLRNEWMEW

>ICEKpn30660/NJST258_1-1
MLKFEVTMKLAEDPSYPLILRLQSLLEQIPIIEKVKIIGDGPSMDEGVDYLIQVRIDKTTYVLACETKNNGQPRFVRSAIKTLRSYMYGREEILTPVLLAPYLSADSRQICQENNIAFLDMEGNAQLQFGGVYIDHRMPGKPVPEKRGLRTMFSPKSAQVLRMMLNDPLRTWKVTELSEEGKVSLGHASNVRKNLLEREWAVISSEGLTLNKPGALVNEWRDNYRPIQGKKKNFYTPLHGNALESQLRNLLGCDEVQGSAILASFSAAQWLSPYGRTGMHFFFADEKGMERLISGLKLSTTSKGANVTITVPNDEGIFLDAIEPAPGIVTTGVIQTYLDLTVQGERGQEAAEHLRNEWMEW

>ICEKpn30684/NJST258_2-1
MLKFEVTMKLAEDPSYPLILRLQSLLEQIPIIEKVKIIGDGPSMDEGVDYLIQVRIDKTTYVLACETKNNGQPRFVRSAIKTLRSYMYGREEILTPVLLAPYLSADSRQICQENNIAFLDMEGNAQLQFGGVYIDHRMPGKPVPEKRGLRTMFSPKSAQVLRMMLNDPLRTWKVTELSEEGKVSLGHASNVRKNLLEREWAVISSEGLTLNKPGALVNEWRDNYRPIQGKKKNFYTPLHGNALESQLRNLLGCDEVQGSAILASFSAAQWLSPYGRTGMHFFFADEKGMERLISGLKLSTTSKGANVTITVPNDEGIFLDAIEPAPGIVTTGVIQTYLDLTVQGERGQEAAEHLRNEWMEW

>ICEKpn32192-2
MLKFEVTMKLAEDPSYPLILRLQSLLEQIPIIEKVKIIGDGPSMDEGVDYLIQVRIDKTTYVLACETKNNGQPRFVRSAIKTLRSYMYGREEILTPVLLAPYLSADSRQICQENNIAFLDMEGNAQLQFGGVYIDHRMPGKPVPEKRGLRTMFSPKSAQVLRMMLNDPLRTWKVTELSEEGKVSLGHASNVRKNLLEREWAVISSEGLTLNKPGALVNEWRDNYRPIQGKKKNFYTPLHGNALESQLRNLLGCDEVQGSAILASFSAAQWLSPYGRTGMHFFFADEKGMERLISGLKLSTTSKGANVTITVPNDEGIFLDAIEPAPGIVTTGVIQTYLDLTVQGERGQEAAEHLRNEWMEW

>ICEKpn34618-1
MLKFEVTMKLAEDPSYPLILRLQSLLEQIPIIEKVKIIGDGPSMDEGVDYLIQVRIDKTTYVLACETKNNGQPRFVRSAIKTLRSYMYGREEILTPVLLAPYLSADSRQICQENNIAFLDMEGNAQLQFGGVYIDHRMPGKPVPEKRGLRTMFSPKSAQVLRMMLNDPLRTWKVTELSEEGKVSLGHASNVRKNLLEREWAVISSEGLTLNKPGALVNEWRDNYRPIQGKKKNFYTPLHGNALESQLRNLLGCDEVQGSAILASFSAAQWLSPYGRTGMHFFFADEKGMERLISGLKLSTTSKGANVTITVPNDEGIFLDAIEPAPGIVTTGVIQTYLDLTVQGERGQEAAEHLRNEWMEW

>ICEKpn459-1
MLKFEVTMKLAEDPSYPLILRLQSLLEQIPIIEKVKIIGDGPSMDEGVDYLIQVRIDKTTYVLACETKNNGQPRFVRSAIKTLRSYMYGREEILTPVLLAPYLSADSRQICQENNIAFLDMEGNAQLQFGGVYIDHRMPGKPVPEKRGLRTMFSPKSAQVLRMMLNDPLRTWKVTELSEEGKVSLGHASNVRKNLLEREWAVISSEGLTLNKPGALVNEWRDNYRPIQGKKKNFYTPLHGNALESQLRNLLGCDEVQGSAILASFSAAQWLSPYGRTGMHFFFADEKGMERLISGLKLSTTSKGANVTITVPNDEGIFLDAIEPAPGIVTTGVIQTYLDLTVQGERGQEAAEHLRNEWMEW

>ICEKpn500_1420-1
MLKFEVTMKLAEDPSYPLILRLQSLLEQIPIIEKVKIIGDGPSMDEGVDYLIQVRIDKTTYVLACETKNNGQPRFVRSAIKTLRSYMYGREEILTPVLLAPYLSADSRQICQENNIAFLDMEGNAQLQFGGVYIDHRMPGKPVPEKRGLRTMFSPKSAQVLRMMLNDPLRTWKVTELSEEGKVSLGHASNVRKNLLEREWAVISSEGLTLNKPGALVNEWRDNYRPIQGKKKNFYTPLHGNALESQLRNLLGCDEVQGSAILASFSAAQWLSPYGRTGMHFFFADEKGMERLISGLKLSTTSKGANVTITVPNDEGIFLDAIEPAPGIVTTGVIQTYLDLTVQGERGQEAAEHLRNEWMEW

>ICEKpn675920-1
MLKFEVTMKLAEDPSYPLILRLQSLLEQIPIIEKVKIIGDGPSMDEGVDYLIQVRIDKTTYVLACETKNNGQPRFVRSAIKTLRSYMYGREEILTPVLLAPYLSADSRQICQENNIAFLDMEGNAQLQFGGVYIDHRMPGKPVPEKRGLRTMFSPKSAQVLRMMLNDPLRTWKVTELSEEGKVSLGHASNVRKNLLEREWAVISSEGLTLNKPGALVNEWRDNYRPIQGKKKNFYTPLHGNALESQLRNLLGCDEVQGSAILASFSAAQWLSPYGRTGMHFFFADEKGMERLISGLKLSTTSKGANVTITVPNDEGIFLDAIEPAPGIVTTGVIQTYLDLTVQGERGQEAAEHLRNEWMEW

>ICEKpn704SK6-1
MLKFEVTMKLAEDPSYPLILRLQSLLEQIPIIEKVKIIGDGPSMDEGVDYLIQVRIDKTTYVLACETKNNGQPRFVRSAIKTLRSYMYGREEILTPVLLAPYLSADSRQICQENNIAFLDMEGNAQLQFGGVYIDHRMPGKPVPEKRGLRTMFSPKSAQVLRMMLNDPLRTWKVTELSEEGKVSLGHASNVRKNLLEREWAVISSEGLTLNKPGALVNEWRDNYRPIQGKKKNFYTPLHGNALESQLRNLLGCDEVQGSAILASFSAAQWLSPYGRTGMHFFFADEKGMERLISGLKLSTTSKGANVTITVPNDEGIFLDAIEPAPGIVTTGVIQTYLDLTVQGERGQEAAEHLRNEWMEW

>ICEKpn721005-1
MLKFEVTMKLAEDPSYPLILRLQSLLEQIPIIEKVKIIGDGPSMDEGVDYLIQVRIDKTTYVLACETKNNGQPRFVRSAIKTLRSYMYGREEILTPVLLAPYLSADSRQICQENNIAFLDMEGNAQLQFGGVYIDHRMPGKPVPEKRGLRTMFSPKSAQVLRMMLNDPLRTWKVTELSEEGKVSLGHASNVRKNLLEREWAVISSEGLTLNKPGALVNEWRDNYRPIQGKKKNFYTPLHGNALESQLRNLLGCDEVQGSAILASFSAAQWLSPYGRTGMHFFFADEKGMERLISGLKLSTTSKGANVTITVPNDEGIFLDAIEPAPGIVTTGVIQTYLDLTVQGERGQEAAEHLRNEWMEW

>ICEKpnAR_0047-1
MLKFEVTMKLAEDPSYPLILRLQSLLEQIPIIEKVKIIGDGPSMDEGVDYLIQVRIDKTTYVLACETKNNGQPRFVRSAIKTLRSYMYGREEILTPVLLAPYLSADSRQICQENNIAFLDMEGNAQLQFGGVYIDHRMPGKPVPEKRGLRTMFSPKSAQVLRMMLNDPLRTWKVTELSEEGKVSLGHASNVRKNLLEREWAVISSEGLTLNKPGALVNEWRDNYRPIQGKKKNFYTPLHGNALESQLRNLLGCDEVQGSAILASFSAAQWLSPYGRTGMHFFFADEKGMERLISGLKLSTTSKGANVTITVPNDEGIFLDAIEPAPGIVTTGVIQTYLDLTVQGERGQEAAEHLRNEWMEW

>ICEKpnAR_0049-1
MLKFEVTMKLAEDPSYPLILRLQSLLEQIPIIEKVKIIGDGPSMDEGVDYLIQVRIDKTTYVLACETKNNGQPRFVRSAIKTLRSYMYGREEILTPVLLAPYLSADSRQICQENNIAFLDMEGNAQLQFGGVYIDHRMPGKPVPEKRGLRTMFSPKSAQVLRMMLNDPLRTWKVTELSEEGKVSLGHASNVRKNLLEREWAVISSEGLTLNKPGALVNEWRDNYRPIQGKKKNFYTPLHGNALESQLRNLLGCDEVQGSAILASFSAAQWLSPYGRTGMHFFFADEKGMERLISGLKLSTTSKGANVTITVPNDEGIFLDAIEPAPGIVTTGVIQTYLDLTVQGERGQEAAEHLRNEWMEW

>ICEKpnAR_0079-2
MLKFEVTMKLAEDPSYPLILRLQSLLEQIPIIEKVKIIGDGPSMDEGVDYLIQVRIDKTTYVLACETKNNGQPRFVRSAIKTLRSYMYGREEILTPVLLAPYLSADSRQICQENNIAFLDMEGNAQLQFGGVYIDHRMPGKPVPEKRGLRTMFSPKSAQVLRMMLNDPLRTWKVTELSEEGKVSLGHASNVRKNLLEREWAVISSEGLTLNKPGALVNEWRDNYRPIQGKKKNFYTPLHGNALESQLRNLLGCDEVQGSAILASFSAAQWLSPYGRTGMHFFFADEKGMERLISGLKLSTTSKGANVTITVPNDEGIFLDAIEPAPGIVTTGVIQTYLDLTVQGERGQEAAEHLRNEWMEW

>ICEKpnAR_0098-1
MLKFEVTMKLAEDPSYPLILRLQSLLEQIPIIEKVKIIGDGPSMDEGVDYLIQVRIDKTTYVLACETKNNGQPRFVRSAIKTLRSYMYGREEILTPVLLAPYLSADSRQICQENNIAFLDMEGNAQLQFGGVYIDHRMPGKPVPEKRGLRTMFSPKSAQVLRMMLNDPLRTWKVTELSEEGKVSLGHASNVRKNLLEREWAVISSEGLTLNKPGALVNEWRDNYRPIQGKKKNFYTPLHGNALESQLRNLLGCDEVQGSAILASFSAAQWLSPYGRTGMHFFFADEKGMERLISGLKLSTTSKGANVTITVPNDEGIFLDAIEPAPGIVTTGVIQTYLDLTVQGERGQEAAEHLRNEWMEW

>ICEKpnAR_0112-1
MLKFEVTMKLAEDPSYPLILRLQSLLEQIPIIEKVKIIGDGPSMDEGVDYLIQVRIDKTTYVLACETKNNGQPRFVRSAIKTLRSYMYGREEILTPVLLAPYLSADSRQICQENNIAFLDMEGNAQLQFGGVYIDHRMPGKPVPEKRGLRTMFSPKSAQVLRMMLNDPLRTWKVTELSEEGKVSLGHASNVRKNLLEREWAVISSEGLTLNKPGALVNEWRDNYRPIQGKKKNFYTPLHGNALESQLRNLLGCDEVQGSAILASFSAAQWLSPYGRTGMHFFFADEKGMERLISGLKLSTTSKGANVTITVPNDEGIFLDAIEPAPGIVTTGVIQTYLDLTVQGERGQEAAEHLRNEWMEW

>ICEKpnAR_0113-1
MLKFEVTMKLAEDPSYPLILRLQSLLEQIPIIEKVKIIGDGPSMDEGVDYLIQVRIDKTTYVLACETKNNGQPRFVRSAIKTLRSYMYGREEILTPVLLAPYLSADSRQICQENNIAFLDMEGNAQLQFGGVYIDHRMPGKPVPEKRGLRTMFSPKSAQVLRMMLNDPLRTWKVTELSEEGKVSLGHASNVRKNLLEREWAVISSEGLTLNKPGALVNEWRDNYRPIQGKKKNFYTPLHGNALESQLRNLLGCDEVQGSAILASFSAAQWLSPYGRTGMHFFFADEKGMERLISGLKLSTTSKGANVTITVPNDEGIFLDAIEPAPGIVTTGVIQTYLDLTVQGERGQEAAEHLRNEWMEW

>ICEKpnAR_0115-1
MLKFEVTMKLAEDPSYPLILRLQSLLEQIPIIEKVKIIGDGPSMDEGVDYLIQVRIDKTTYVLACETKNNGQPRFVRSAIKTLRSYMYGREEILTPVLLAPYLSADSRQICQENNIAFLDMEGNAQLQFGGVYIDHRMPGKPVPEKRGLRTMFSPKSAQVLRMMLNDPLRTWKVTELSEEGKVSLGHASNVRKNLLEREWAVISSEGLTLNKPGALVNEWRDNYRPIQGKKKNFYTPLHGNALESQLRNLLGCDEVQGSAILASFSAAQWLSPYGRTGMHFFFADEKGMERLISGLKLSTTSKGANVTITVPNDEGIFLDAIEPAPGIVTTGVIQTYLDLTVQGERGQEAAEHLRNEWMEW

>ICEKpnAR_0120-2
MLKFEVTMKLAEDPSYPLILRLQSLLEQIPIIEKVKIIGDGPSMDEGVDYLIQVRIDKTTYVLACETKNNGQPRFVRSAIKTLRSYMYGREEILTPVLLAPYLSADSRQICQENNIAFLDMEGNAQLQFGGVYIDHRMPGKPVPEKRGLRTMFSPKSAQVLRMMLNDPLRTWKVTELSEEGKVSLGHASNVRKNLLEREWAVISSEGLTLNKPGALVNEWRDNYRPIQGKKKNFYTPLHGNALESQLRNLLGCDEVQGSAILASFSAAQWLSPYGRTGMHFFFADEKGMERLISGLKLSTTSKGANVTITVPNDEGIFLDAIEPAPGIVTTGVIQTYLDLTVQGERGQEAAEHLRNEWMEW

>ICEKpnAR_0125-1
MLKFEVTMKLAEDPSYPLILRLQSLLEQIPIIEKVKIIGDGPSMDEGVDYLIQVRIDKTTYVLACETKNNGQPRFVRSAIKTLRSYMYGREEILTPVLLAPYLSADSRQICQENNIAFLDMEGNAQLQFGGVYIDHRMPGKPVPEKRGLRTMFSPKSAQVLRMMLNDPLRTWKVTELSEEGKVSLGHASNVRKNLLEREWAVISSEGLTLNKPGALVNEWRDNYRPIQGKKKNFYTPLHGNALESQLRNLLGCDEVQGSAILASFSAAQWLSPYGRTGMHFFFADEKGMERLISGLKLSTTSKGANVTITVPNDEGIFLDAIEPAPGIVTTGVIQTYLDLTVQGERGQEAAEHLRNEWMEW

>ICEKpnAR_0129-1
MLKFEVTMKLAEDPSYPLILRLQSLLEQIPIIEKVKIIGDGPSMDEGVDYLIQVRIDKTTYVLACETKNNGQPRFVRSAIKTLRSYMYGREEILTPVLLAPYLSADSRQICQENNIAFLDMEGNAQLQFGGVYIDHRMPGKPVPEKRGLRTMFSPKSAQVLRMMLNDPLRTWKVTELSEEGKVSLGHASNVRKNLLEREWAVISSEGLTLNKPGALVNEWRDNYRPIQGKKKNFYTPLHGNALESQLRNLLGCDEVQGSAILASFSAAQWLSPYGRTGMHFFFADEKGMERLISGLKLSTTSKGANVTITVPNDEGIFLDAIEPAPGIVTTGVIQTYLDLTVQGERGQEAAEHLRNEWMEW

>ICEKpnAR_0146-2
MLKFEVTMKLAEDPSYPLILRLQSLLEQIPIIEKVKIIGDGPSMDEGVDYLIQVRIDKTTYVLACETKNNGQPRFVRSAIKTLRSYMYGREEILTPVLLAPYLSADSRQICQENNIAFLDMEGNAQLQFGGVYIDHRMPGKPVPEKRGLRTMFSPKSAQVLRMMLNDPLRTWKVTELSEEGKVSLGHASNVRKNLLEREWAVISSEGLTLNKPGALVNEWRDNYRPIQGKKKNFYTPLHGNALESQLRNLLGCDEVQGSAILASFSAAQWLSPYGRTGMHFFFADEKGMERLISGLKLSTTSKGANVTITVPNDEGIFLDAIEPAPGIVTTGVIQTYLDLTVQGERGQEAAEHLRNEWMEW

>ICEKpnAR_0148-1
MLKFEVTMKLAEDPSYPLILRLQSLLEQIPIIEKVKIIGDGPSMDEGVDYLIQVRIDKTTYVLACETKNNGQPRFVRSAIKTLRSYMYGREEILTPVLLAPYLSADSRQICQENNIAFLDMEGNAQLQFGGVYIDHRMPGKPVPEKRGLRTMFSPKSAQVLRMMLNDPLRTWKVTELSEEGKVSLGHASNVRKNLLEREWAVISSEGLTLNKPGALVNEWRDNYRPIQGKKKNFYTPLHGNALESQLRNLLGCDEVQGSAILASFSAAQWLSPYGRTGMHFFFADEKGMERLISGLKLSTTSKGANVTITVPNDEGIFLDAIEPAPGIVTTGVIQTYLDLTVQGERGQEAAEHLRNEWMEW

>ICEKpnAR_0361-1
MLKFEVTMKLAEDPSYPLILRLQSLLEQIPIIEKVKIIGDGPSMDEGVDYLIQVRIDKTTYVLACETKNNGQPRFVRSAIKTLRSYMYGREEILTPVLLAPYLSADSRQICQENNIAFLDMEGNAQLQFGGVYIDHRMPGKPVPEKRGLRTMFSPKSAQVLRMMLNDPLRTWKVTELSEEGKVSLGHASNVRKNLLEREWAVISSEGLTLNKPGALVNEWRDNYRPIQGKKKNFYTPLHGNALESQLRNLLGCDEVQGSAILASFSAAQWLSPYGRTGMHFFFADEKGMERLISGLKLSTTSKGANVTITVPNDEGIFLDAIEPAPGIVTTGVIQTYLDLTVQGERGQEAAEHLRNEWMEW

>ICEKpnAR_0363-1
MLKFEVTMKLAEDPSYPLILRLQSLLEQIPIIEKVKIIGDGPSMDEGVDYLIQVRIDKTTYVLACETKNNGQPRFVRSAIKTLRSYMYGREEILTPVLLAPYLSADSRQICQENNIAFLDMEGNAQLQFGGVYIDHRMPGKPVPEKRGLRTMFSPKSAQVLRMMLNDPLRTWKVTELSEEGKVSLGHASNVRKNLLEREWAVISSEGLTLNKPGALVNEWRDNYRPIQGKKKNFYTPLHGNALESQLRNLLGCDEVQGSAILASFSAAQWLSPYGRTGMHFFFADEKGMERLISGLKLSTTSKGANVTITVPNDEGIFLDAIEPAPGIVTTGVIQTYLDLTVQGERGQEAAEHLRNEWMEW

>ICEKpnAR_362-1
MLKFEVTMKLAEDPSYPLILRLQSLLEQIPIIEKVKIIGDGPSMDEGVDYLIQVRIDKTTYVLACETKNNGQPRFVRSAIKTLRSYMYGREEILTPVLLAPYLSADSRQICQENNIAFLDMEGNAQLQFGGVYIDHRMPGKPVPEKRGLRTMFSPKSAQVLRMMLNDPLRTWKVTELSEEGKVSLGHASNVRKNLLEREWAVISSEGLTLNKPGALVNEWRDNYRPIQGKKKNFYTPLHGNALESQLRNLLGCDEVQGSAILASFSAAQWLSPYGRTGMHFFFADEKGMERLISGLKLSTTSKGANVTITVPNDEGIFLDAIEPAPGIVTTGVIQTYLDLTVQGERGQEAAEHLRNEWMEW

>ICEKpnAR438-1
MLKFEVTMKLAEDPSYPLILRLQSLLEQIPIIEKVKIIGDGPSMDEGVDYLIQVRIDKTTYVLACETKNNGQPRFVRSAIKTLRSYMYGREEILTPVLLAPYLSADSRQICQENNIAFLDMEGNAQLQFGGVYIDHRMPGKPVPEKRGLRTMFSPKSAQVLRMMLNDPLRTWKVTELSEEGKVSLGHASNVRKNLLEREWAVISSEGLTLNKPGALVNEWRDNYRPIQGKKKNFYTPLHGNALESQLRNLLGCDEVQGSAILASFSAAQWLSPYGRTGMHFFFADEKGMERLISGLKLSTTSKGANVTITVPNDEGIFLDAIEPAPGIVTTGVIQTYLDLTVQGERGQEAAEHLRNEWMEW

>ICEKpnATCCBAA-2146-1
MLKFEVTMKLAEDPSYPLILRLQSLLEQIPIIEKVKIIGDGPSMDEGVDYLIQVRIDKTTYVLACETKNNGQPRFVRSAIKTLRSYMYGREEILTPVLLAPYLSADSRQICQENNIAFLDMEGNAQLQFGGVYIDHRMPGKPVPEKRGLRTMFSPKSAQVLRMMLNDPLRTWKVTELSEEGKVSLGHASNVRKNLLEREWAVISSEGLTLNKPGALVNEWRDNYRPIQGKKKNFYTPLHGNALESQLRNLLGCDEVQGSAILASFSAAQWLSPYGRTGMHFFFADEKGMERLISGLKLSTTSKGANVTITVPNDEGIFLDAIEPAPGIVTTGVIQTYLDLTVQGERGQEAAEHLRNEWMEW

>ICEKpnAUSMDU00003562-1
MLKFEVTMKLAEDPSYPLILRLQSLLEQIPIIEKVKIIGDGPSMDEGVDYLIQVRIDKTTYVLACETKNNGQPRFVRSAIKTLRSYMYGREEILTPVLLAPYLSADSRQICQENNIAFLDMEGNAQLQFGGVYIDHRMPGKPVPEKRGLRTMFSPKSAQVLRMMLNDPLRTWKVTELSEEGKVSLGHASNVRKNLLEREWAVISSEGLTLNKPGALVNEWRDNYRPIQGKKKNFYTPLHGNALESQLRNLLGCDEVQGSAILASFSAAQWLSPYGRTGMHFFFADEKGMERLISGLKLSTTSKGANVTITVPNDEGIFLDAIEPAPGIVTTGVIQTYLDLTVQGERGQEAAEHLRNEWMEW

>ICEKpnAUSMDU00008079-1
MLKFEVTMKLAEDPSYPLILRLQSLLEQIPIIEKVKIIGDGPSMDEGVDYLIQVRIDKTTYVLACETKNNGQPRFVRSAIKTLRSYMYGREEILTPVLLAPYLSADSRQICQENNIAFLDMEGNAQLQFGGVYIDHRMPGKPVPEKRGLRTMFSPKSAQVLRMMLNDPLRTWKVTELSEEGKVSLGHASNVRKNLLEREWAVISSEGLTLNKPGALVNEWRDNYRPIQGKKKNFYTPLHGNALESQLRNLLGCDEVQGSAILASFSAAQWLSPYGRTGMHFFFADEKGMERLISGLKLSTTSKGANVTITVPNDEGIFLDAIEPAPGIVTTGVIQTYLDLTVQGERGQEAAEHLRNEWMEW

>ICEKpnAUSMDU00008119-1
MLKFEVTMKLAEDPSYPLILRLQSLLEQIPIIEKVKIIGDGPSMDEGVDYLIQVRIDKTTYVLACETKNNGQPRFVRSAIKTLRSYMYGREEILTPVLLAPYLSADSRQICQENNIAFLDMEGNAQLQFGGVYIDHRMPGKPVPEKRGLRTMFSPKSAQVLRMMLNDPLRTWKVTELSEEGKVSLGHASNVRKNLLEREWAVISSEGLTLNKPGALVNEWRDNYRPIQGKKKNFYTPLHGNALESQLRNLLGCDEVQGSAILASFSAAQWLSPYGRTGMHFFFADEKGMERLISGLKLSTTSKGANVTITVPNDEGIFLDAIEPAPGIVTTGVIQTYLDLTVQGERGQEAAEHLRNEWMEW

>ICEKpnB12-AN-1
MLKFEVTMKLAEDPSYPLILRLQSLLEQIPIIEKVKIIGDGPSMDEGVDYLIQVRIDKTTYVLACETKNNGQPRFVRSAIKTLRSYMYGREEILTPVLLAPYLSADSRQICQENNIAFLDMEGNAQLQFGGVYIDHRMPGKPVPEKRGLRTMFSPKSAQVLRMMLNDPLRTWKVTELSEEGKVSLGHASNVRKNLLEREWAVISSEGLTLNKPGALVNEWRDNYRPIQGKKKNFYTPLHGNALESQLRNLLGCDEVQGSAILASFSAAQWLSPYGRTGMHFFFADEKGMERLISGLKLSTTSKGANVTITVPNDEGIFLDAIEPAPGIVTTGVIQTYLDLTVQGERGQEAAEHLRNEWMEW

>ICEKpnBIC-1-1
MLKFEVTMKLAEDPSYPLILRLQSLLEQIPIIEKVKIIGDGPSMDEGVDYLIQVRIDKTTYVLACETKNNGQPRFVRSAIKTLRSYMYGREEILTPVLLAPYLSADSRQICQENNIAFLDMEGNAQLQFGGVYIDHRMPGKPVPEKRGLRTMFSPKSAQVLRMMLNDPLRTWKVTELSEEGKVSLGHASNVRKNLLEREWAVISSEGLTLNKPGALVNEWRDNYRPIQGKKKNFYTPLHGNALESQLRNLLGCDEVQGSAILASFSAAQWLSPYGRTGMHFFFADEKGMERLISGLKLSTTSKGANVTITVPNDEGIFLDAIEPAPGIVTTGVIQTYLDLTVQGERGQEAAEHLRNEWMEW

>ICEKpnBJCFK909-1
MLKFEVTMKLAEDPSYPLILRLQSLLEQIPIIEKVKIIGDGPSMDEGVDYLIQVRIDKTTYVLACETKNNGQPRFVRSAIKTLRSYMYGREEILTPVLLAPYLSADSRQICQENNIAFLDMEGNAQLQFGGVYIDHRMPGKPVPEKRGLRTMFSPKSAQVLRMMLNDPLRTWKVTELSEEGKVSLGHASNVRKNLLEREWAVISSEGLTLNKPGALVNEWRDNYRPIQGKKKNFYTPLHGNALESQLRNLLGCDEVQGSAILASFSAAQWLSPYGRTGMHFFFADEKGMERLISGLKLSTTSKGANVTITVPNDEGIFLDAIEPAPGIVTTGVIQTYLDLTVQGERGQEAAEHLRNEWMEW

>ICEKpnBK13043-2
MLKFEVTMKLAEDPSYPLILRLQSLLEQIPIIEKVKIIGDGPSMDEGVDYLIQVRIDKTTYVLACETKNNGQPRFVRSAIKTLRSYMYGREEILTPVLLAPYLSADSRQICQENNIAFLDMEGNAQLQFGGVYIDHRMPGKPVPEKRGLRTMFSPKSAQVLRMMLNDPLRTWKVTELSEEGKVSLGHASNVRKNLLEREWAVISSEGLTLNKPGALVNEWRDNYRPIQGKKKNFYTPLHGNALESQLRNLLGCDEVQGSAILASFSAAQWLSPYGRTGMHFFFADEKGMERLISGLKLSTTSKGANVTITVPNDEGIFLDAIEPAPGIVTTGVIQTYLDLTVQGERGQEAAEHLRNEWMEW

>ICEKpnBR21-1
MLKFEVTMKLAEDPSYPLILRLQSLLEQIPIIEKVKIIGDGPSMDEGVDYLIQVRIDKTTYVLACETKNNGQPRFVRSAIKTLRSYMYGREEILTPVLLAPYLSADSRQICQENNIAFLDMEGNAQLQFGGVYIDHRMPGKPVPEKRGLRTMFSPKSAQVLRMMLNDPLRTWKVTELSEEGKVSLGHASNVRKNLLEREWAVISSEGLTLNKPGALVNEWRDNYRPIQGKKKNFYTPLHGNALESQLRNLLGCDEVQGSAILASFSAAQWLSPYGRTGMHFFFADEKGMERLISGLKLSTTSKGANVTITVPNDEGIFLDAIEPAPGIVTTGVIQTYLDLTVQGERGQEAAEHLRNEWMEW

>ICEKpnBR7-1
MLKFEVTMKLAEDPSYPLILRLQSLLEQIPIIEKVKIIGDGPSMDEGVDYLIQVRIDKTTYVLACETKNNGQPRFVRSAIKTLRSYMYGREEILTPVLLAPYLSADSRQICQENNIAFLDMEGNAQLQFGGVYIDHRMPGKPVPEKRGLRTMFSPKSAQVLRMMLNDPLRTWKVTELSEEGKVSLGHASNVRKNLLEREWAVISSEGLTLNKPGALVNEWRDNYRPIQGKKKNFYTPLHGNALESQLRNLLGCDEVQGSAILASFSAAQWLSPYGRTGMHFFFADEKGMERLISGLKLSTTSKGANVTITVPNDEGIFLDAIEPAPGIVTTGVIQTYLDLTVQGERGQEAAEHLRNEWMEW

>ICEKpnBWHC1-1
MLKFEVTMKLAEDPSYPLILRLQSLLEQIPIIEKVKIIGDGPSMDEGVDYLIQVRIDKTTYVLACETKNNGQPRFVRSAIKTLRSYMYGREEILTPVLLAPYLSADSRQICQENNIAFLDMEGNAQLQFGGVYIDHRMPGKPVPEKRGLRTMFSPKSAQVLRMMLNDPLRTWKVTELSEEGKVSLGHASNVRKNLLEREWAVISSEGLTLNKPGALVNEWRDNYRPIQGKKKNFYTPLHGNALESQLRNLLGCDEVQGSAILASFSAAQWLSPYGRTGMHFFFADEKGMERLISGLKLSTTSKGANVTITVPNDEGIFLDAIEPAPGIVTTGVIQTYLDLTVQGERGQEAAEHLRNEWMEW

>ICEKpnC1398-1
MLKFEVTMKLAEDPSYPLILRLQSLLEQIPIIEKVKIIGDGPSMDEGVDYLIQVRIDKTTYVLACETKNNGQPRFVRSAIKTLRSYMYGREEILTPVLLAPYLSADSRQICQENNIAFLDMEGNAQLQFGGVYIDHRMPGKPVPEKRGLRTMFSPKSAQVLRMMLNDPLRTWKVTELSEEGKVSLGHASNVRKNLLEREWAVISSEGLTLNKPGALVNEWRDNYRPIQGKKKNFYTPLHGNALESQLRNLLGCDEVQGSAILASFSAAQWLSPYGRTGMHFFFADEKGMERLISGLKLSTTSKGANVTITVPNDEGIFLDAIEPAPGIVTTGVIQTYLDLTVQGERGQEAAEHLRNEWMEW

>ICEKpnC2414-1
MLKFEVTMKLAEDPSYPLILRLQSLLEQIPIIEKVKIIGDGPSMDEGVDYLIQVRIDKTTYVLACETKNNGQPRFVRSAIKTLRSYMYGREEILTPVLLAPYLSADSRQICQENNIAFLDMEGNAQLQFGGVYIDHRMPGKPVPEKRGLRTMFSPKSAQVLRMMLNDPLRTWKVTELSEEGKVSLGHASNVRKNLLEREWAVISSEGLTLNKPGALVNEWRDNYRPIQGKKKNFYTPLHGNALESQLRNLLGCDEVQGSAILASFSAAQWLSPYGRTGMHFFFADEKGMERLISGLKLSTTSKGANVTITVPNDEGIFLDAIEPAPGIVTTGVIQTYLDLTVQGERGQEAAEHLRNEWMEW

>ICEKpnC2660-1
MLKFEVTMKLAEDPSYPLILRLQSLLEQIPIIEKVKIIGDGPSMDEGVDYLIQVRIDKTTYVLACETKNNGQPRFVRSAIKTLRSYMYGREEILTPVLLAPYLSADSRQICQENNIAFLDMEGNAQLQFGGVYIDHRMPGKPVPEKRGLRTMFSPKSAQVLRMMLNDPLRTWKVTELSEEGKVSLGHASNVRKNLLEREWAVISSEGLTLNKPGALVNEWRDNYRPIQGKKKNFYTPLHGNALESQLRNLLGCDEVQGSAILASFSAAQWLSPYGRTGMHFFFADEKGMERLISGLKLSTTSKGANVTITVPNDEGIFLDAIEPAPGIVTTGVIQTYLDLTVQGERGQEAAEHLRNEWMEW

>ICEKpnC789-1
MLKFEVTMKLAEDPSYPLILRLQSLLEQIPIIEKVKIIGDGPSMDEGVDYLIQVRIDKTTYVLACETKNNGQPRFVRSAIKTLRSYMYGREEILTPVLLAPYLSADSRQICQENNIAFLDMEGNAQLQFGGVYIDHRMPGKPVPEKRGLRTMFSPKSAQVLRMMLNDPLRTWKVTELSEEGKVSLGHASNVRKNLLEREWAVISSEGLTLNKPGALVNEWRDNYRPIQGKKKNFYTPLHGNALESQLRNLLGCDEVQGSAILASFSAAQWLSPYGRTGMHFFFADEKGMERLISGLKLSTTSKGANVTITVPNDEGIFLDAIEPAPGIVTTGVIQTYLDLTVQGERGQEAAEHLRNEWMEW

>ICEKpnCAV1217-1
MLKFEVTMKLAEDPSYPLILRLQSLLEQIPIIEKVKIIGDGPSMDEGVDYLIQVRIDKTTYVLACETKNNGQPRFVRSAIKTLRSYMYGREEILTPVLLAPYLSADSRQICQENNIAFLDMEGNAQLQFGGVYIDHRMPGKPVPEKRGLRTMFSPKSAQVLRMMLNDPLRTWKVTELSEEGKVSLGHASNVRKNLLEREWAVISSEGLTLNKPGALVNEWRDNYRPIQGKKKNFYTPLHGNALESQLRNLLGCDEVQGSAILASFSAAQWLSPYGRTGMHFFFADEKGMERLISGLKLSTTSKGANVTITVPNDEGIFLDAIEPAPGIVTTGVIQTYLDLTVQGERGQEAAEHLRNEWMEW

>ICEKpnCAV1392-2
MLKFEVTMKLAEDPSYPLILRLQSLLEQIPIIEKVKIIGDGPSMDEGVDYLIQVRIDKTTYVLACETKNNGQPRFVRSAIKTLRSYMYGREEILTPVLLAPYLSADSRQICQENNIAFLDMEGNAQLQFGGVYIDHRMPGKPVPEKRGLRTMFSPKSAQVLRMMLNDPLRTWKVTELSEEGKVSLGHASNVRKNLLEREWAVISSEGLTLNKPGALVNEWRDNYRPIQGKKKNFYTPLHGNALESQLRNLLGCDEVQGSAILASFSAAQWLSPYGRTGMHFFFADEKGMERLISGLKLSTTSKGANVTITVPNDEGIFLDAIEPAPGIVTTGVIQTYLDLTVQGERGQEAAEHLRNEWMEW

>ICEKpnCAV1417-1
MLKFEVTMKLAEDPSYPLILRLQSLLEQIPIIEKVKIIGDGPSMDEGVDYLIQVRIDKTTYVLACETKNNGQPRFVRSAIKTLRSYMYGREEILTPVLLAPYLSADSRQICQENNIAFLDMEGNAQLQFGGVYIDHRMPGKPVPEKRGLRTMFSPKSAQVLRMMLNDPLRTWKVTELSEEGKVSLGHASNVRKNLLEREWAVISSEGLTLNKPGALVNEWRDNYRPIQGKKKNFYTPLHGNALESQLRNLLGCDEVQGSAILASFSAAQWLSPYGRTGMHFFFADEKGMERLISGLKLSTTSKGANVTITVPNDEGIFLDAIEPAPGIVTTGVIQTYLDLTVQGERGQEAAEHLRNEWMEW

>ICEKpnCAV1453-1
MLKFEVTMKLAEDPSYPLILRLQSLLEQIPIIEKVKIIGDGPSMDEGVDYLIQVRIDKTTYVLACETKNNGQPRFVRSAIKTLRSYMYGREEILTPVLLAPYLSADSRQICQENNIAFLDMEGNAQLQFGGVYIDHRMPGKPVPEKRGLRTMFSPKSAQVLRMMLNDPLRTWKVTELSEEGKVSLGHASNVRKNLLEREWAVISSEGLTLNKPGALVNEWRDNYRPIQGKKKNFYTPLHGNALESQLRNLLGCDEVQGSAILASFSAAQWLSPYGRTGMHFFFADEKGMERLISGLKLSTTSKGANVTITVPNDEGIFLDAIEPAPGIVTTGVIQTYLDLTVQGERGQEAAEHLRNEWMEW

>ICEKpnCAV1596-1
MLKFEVTMKLAEDPSYPLILRLQSLLEQIPIIEKVKIIGDGPSMDEGVDYLIQVRIDKTTYVLACETKNNGQPRFVRSAIKTLRSYMYGREEILTPVLLAPYLSADSRQICQENNIAFLDMEGNAQLQFGGVYIDHRMPGKPVPEKRGLRTMFSPKSAQVLRMMLNDPLRTWKVTELSEEGKVSLGHASNVRKNLLEREWAVISSEGLTLNKPGALVNEWRDNYRPIQGKKKNFYTPLHGNALESQLRNLLGCDEVQGSAILASFSAAQWLSPYGRTGMHFFFADEKGMERLISGLKLSTTSKGANVTITVPNDEGIFLDAIEPAPGIVTTGVIQTYLDLTVQGERGQEAAEHLRNEWMEW

>ICEKpnCCRI-22199-1
MLKFEVTMKLAEDPSYPLILRLQSLLEQIPIIEKVKIIGDGPSMDEGVDYLIQVRIDKTTYVLACETKNNGQPRFVRSAIKTLRSYMYGREEILTPVLLAPYLSADSRQICQENNIAFLDMEGNAQLQFGGVYIDHRMPGKPVPEKRGLRTMFSPKSAQVLRMMLNDPLRTWKVTELSEEGKVSLGHASNVRKNLLEREWAVISSEGLTLNKPGALVNEWRDNYRPIQGKKKNFYTPLHGNALESQLRNLLGCDEVQGSAILASFSAAQWLSPYGRTGMHFFFADEKGMERLISGLKLSTTSKGANVTITVPNDEGIFLDAIEPAPGIVTTGVIQTYLDLTVQGERGQEAAEHLRNEWMEW

>ICEKpnCFSAN054110-1
MLKFEVTMKLAEDPSYPLILRLQSLLEQIPIIEKVKIIGDGPSMDEGVDYLIQVRIDKTTYVLACETKNNGQPRFVRSAIKTLRSYMYGREEILTPVLLAPYLSADSRQICQENNIAFLDMEGNAQLQFGGVYIDHRMPGKPVPEKRGLRTMFSPKSAQVLRMMLNDPLRTWKVTELSEEGKVSLGHASNVRKNLLEREWAVISSEGLTLNKPGALVNEWRDNYRPIQGKKKNFYTPLHGNALESQLRNLLGCDEVQGSAILASFSAAQWLSPYGRTGMHFFFADEKGMERLISGLKLSTTSKGANVTITVPNDEGIFLDAIEPAPGIVTTGVIQTYLDLTVQGERGQEAAEHLRNEWMEW

>ICEKpnCR14-1
MLKFEVTMKLAEDPSYPLILRLQSLLEQIPIIEKVKIIGDGPSMDEGVDYLIQVRIDKTTYVLACETKNNGQPRFVRSAIKTLRSYMYGREEILTPVLLAPYLSADSRQICQENNIAFLDMEGNAQLQFGGVYIDHRMPGKPVPEKRGLRTMFSPKSAQVLRMMLNDPLRTWKVTELSEEGKVSLGHASNVRKNLLEREWAVISSEGLTLNKPGALVNEWRDNYRPIQGKKKNFYTPLHGNALESQLRNLLGCDEVQGSAILASFSAAQWLSPYGRTGMHFFFADEKGMERLISGLKLSTTSKGANVTITVPNDEGIFLDAIEPAPGIVTTGVIQTYLDLTVQGERGQEAAEHLRNEWMEW

>ICEKpnCR-HvKP1-1
MLKFEVTMKLAEDPSYPLILRLQSLLEQIPIIEKVKIIGDGPSMDEGVDYLIQVRIDKTTYVLACETKNNGQPRFVRSAIKTLRSYMYGREEILTPVLLAPYLSADSRQICQENNIAFLDMEGNAQLQFGGVYIDHRMPGKPVPEKRGLRTMFSPKSAQVLRMMLNDPLRTWKVTELSEEGKVSLGHASNVRKNLLEREWAVISSEGLTLNKPGALVNEWRDNYRPIQGKKKNFYTPLHGNALESQLRNLLGCDEVQGSAILASFSAAQWLSPYGRTGMHFFFADEKGMERLISGLKLSTTSKGANVTITVPNDEGIFLDAIEPAPGIVTTGVIQTYLDLTVQGERGQEAAEHLRNEWMEW

>ICEKpnCR-HvKP4-1
MLKFEVTMKLAEDPSYPLILRLQSLLEQIPIIEKVKIIGDGPSMDEGVDYLIQVRIDKTTYVLACETKNNGQPRFVRSAIKTLRSYMYGREEILTPVLLAPYLSADSRQICQENNIAFLDMEGNAQLQFGGVYIDHRMPGKPVPEKRGLRTMFSPKSAQVLRMMLNDPLRTWKVTELSEEGKVSLGHASNVRKNLLEREWAVISSEGLTLNKPGALVNEWRDNYRPIQGKKKNFYTPLHGNALESQLRNLLGCDEVQGSAILASFSAAQWLSPYGRTGMHFFFADEKGMERLISGLKLSTTSKGANVTITVPNDEGIFLDAIEPAPGIVTTGVIQTYLDLTVQGERGQEAAEHLRNEWMEW

>ICEKpnCR-HvKP5-1
MLKFEVTMKLAEDPSYPLILRLQSLLEQIPIIEKVKIIGDGPSMDEGVDYLIQVRIDKTTYVLACETKNNGQPRFVRSAIKTLRSYMYGREEILTPVLLAPYLSADSRQICQENNIAFLDMEGNAQLQFGGVYIDHRMPGKPVPEKRGLRTMFSPKSAQVLRMMLNDPLRTWKVTELSEEGKVSLGHASNVRKNLLEREWAVISSEGLTLNKPGALVNEWRDNYRPIQGKKKNFYTPLHGNALESQLRNLLGCDEVQGSAILASFSAAQWLSPYGRTGMHFFFADEKGMERLISGLKLSTTSKGANVTITVPNDEGIFLDAIEPAPGIVTTGVIQTYLDLTVQGERGQEAAEHLRNEWMEW

>ICEKpnCRK0298-1
MLKFEVTMKLAEDPSYPLILRLQSLLEQIPIIEKVKIIGDGPSMDEGVDYLIQVRIDKTTYVLACETKNNGQPRFVRSAIKTLRSYMYGREEILTPVLLAPYLSADSRQICQENNIAFLDMEGNAQLQFGGVYIDHRMPGKPVPEKRGLRTMFSPKSAQVLRMMLNDPLRTWKVTELSEEGKVSLGHASNVRKNLLEREWAVISSEGLTLNKPGALVNEWRDNYRPIQGKKKNFYTPLHGNALESQLRNLLGCDEVQGSAILASFSAAQWLSPYGRTGMHFFFADEKGMERLISGLKLSTTSKGANVTITVPNDEGIFLDAIEPAPGIVTTGVIQTYLDLTVQGERGQEAAEHLRNEWMEW

>ICEKpnCRKP-I-2
MLKFEVTMKLAEDPSYPLILRLQSLLEQIPIIEKVKIIGDGPSMDEGVDYLIQVRIDKTTYVLACETKNNGQPRFVRSAIKTLRSYMYGREEILTPVLLAPYLSADSRQICQENNIAFLDMEGNAQLQFGGVYIDHRMPGKPVPEKRGLRTMFSPKSAQVLRMMLNDPLRTWKVTELSEEGKVSLGHASNVRKNLLEREWAVISSEGLTLNKPGALVNEWRDNYRPIQGKKKNFYTPLHGNALESQLRNLLGCDEVQGSAILASFSAAQWLSPYGRTGMHFFFADEKGMERLISGLKLSTTSKGANVTITVPNDEGIFLDAIEPAPGIVTTGVIQTYLDLTVQGERGQEAAEHLRNEWMEW

>ICEKpnD1-1
MLKFEVTMKLAEDPSYPLILRLQSLLEQIPIIEKVKIIGDGPSMDEGVDYLIQVRIDKTTYVLACETKNNGQPRFVRSAIKTLRSYMYGREEILTPVLLAPYLSADSRQICQENNIAFLDMEGNAQLQFGGVYIDHRMPGKPVPEKRGLRTMFSPKSAQVLRMMLNDPLRTWKVTELSEEGKVSLGHASNVRKNLLEREWAVISSEGLTLNKPGALVNEWRDNYRPIQGKKKNFYTPLHGNALESQLRNLLGCDEVQGSAILASFSAAQWLSPYGRTGMHFFFADEKGMERLISGLKLSTTSKGANVTITVPNDEGIFLDAIEPAPGIVTTGVIQTYLDLTVQGERGQEAAEHLRNEWMEW

>ICEKpnDMC1097-1
MLKFEVTMKLAEDPSYPLFLRLQSLLEQIPIIEKVKIIGDGPSMDEGVDYLIQVRIDKTTYVLACETKNNGQPRFVRSAIKTLRSYMYGREEILTPVLLAPYLSADSRQICQENNIAFLDMEGNAQLQFGGVYIDHRMPGKPVPEKRGLRTMFSPKSAQVLRMMLNDPLRTWKVTELSEEGKVSLGHASNVRKNLLEREWAVISSEGLTLNKPGALVNEWRDNYRPIQGKKKNFYTPLHGNALESQLRNLLGCDEVQGSAILASFSAAQWLSPYGRTGMHFFFADEKGMERLISGLKLSTTSKGANVTITVPNDEGIFLDAIEPAPGIVTTGVIQTYLDLTVQGERGQEAAEHLRNEWMEW

>ICEKpnF1-1
MLKFEVTMKLAEDPSYPLILRLQSLLEQIPIIEKVKIIGDGPSMDEGVDYLIQVRIDKTTYVLACETKNNGQPRFVRSAIKTLRSYMYGREEILTPVLLAPYLSADSRQICQENNIAFLDMEGNAQLQFGGVYIDHRMPGKPVPEKRGLRTMFSPKSAQVLRMMLNDPLRTWKVTELSEEGKVSLGHASNVRKNLLEREWAVISSEGLTLNKPGALVNEWRDNYRPIQGKKKNFYTPLHGNALESQLRNLLGCDEVQGSAILASFSAAQWLSPYGRTGMHFFFADEKGMERLISGLKLSTTSKGANVTITVPNDEGIFLDAIEPAPGIVTTGVIQTYLDLTVQGERGQEAAEHLRNEWMEW

>ICEKpnF127-1
MLKFEVTMKLAEDPSYPLILRLQSLLEQIPIIEKVKIIGDGPSMDEGVDYLIQVRIDKTTYVLACETKNNGQPRFVRSAIKTLRSYMYGREEILTPVLLAPYLSADSRQICQENNIAFLDMEGNAQLQFGGVYIDHRMPGKPVPEKRGLRTMFSPKSAQVLRMMLNDPLRTWKVTELSEEGKVSLGHASNVRKNLLEREWAVISSEGLTLNKPGALVNEWRDNYRPIQGKKKNFYTPLHGNALESQLRNLLGCDEVQGSAILASFSAAQWLSPYGRTGMHFFFADEKGMERLISGLKLSTTSKGANVTITVPNDEGIFLDAIEPAPGIVTTGVIQTYLDLTVQGERGQEAAEHLRNEWMEW

>ICEKpnF132-1
MLKFEVTMKLAEDPSYPLILRLQSLLEQIPIIEKVKIIGDGPSMDEGVDYLIQVRIDKTTYVLACETKNNGQPRFVRSAIKTLRSYMYGREEILTPVLLAPYLSADSRQICQENNIAFLDMEGNAQLQFGGVYIDHRMPGKPVPEKRGLRTMFSPKSAQVLRMMLNDPLRTWKVTELSEEGKVSLGHASNVRKNLLEREWAVISSEGLTLNKPGALVNEWRDNYRPIQGKKKNFYTPLHGNALESQLRNLLGCDEVQGSAILASFSAAQWLSPYGRTGMHFFFADEKGMERLISGLKLSTTSKGANVTITVPNDEGIFLDAIEPAPGIVTTGVIQTYLDLTVQGERGQEAAEHLRNEWMEW

>ICEKpnF138-1
MLKFEVTMKLAEDPSYPLILRLQSLLEQIPIIEKVKIIGDGPSMDEGVDYLIQVRIDKTTYVLACETKNNGQPRFVRSAIKTLRSYMYGREEILTPVLLAPYLSADSRQICQENNIAFLDMEGNAQLQFGGVYIDHRMPGKPVPEKRGLRTMFSPKSAQVLRMMLNDPLRTWKVTELSEEGKVSLGHASNVRKNLLEREWAVISSEGLTLNKPGALVNEWRDNYRPIQGKKKNFYTPLHGNALESQLRNLLGCDEVQGSAILASFSAAQWLSPYGRTGMHFFFADEKGMERLISGLKLSTTSKGANVTITVPNDEGIFLDAIEPAPGIVTTGVIQTYLDLTVQGERGQEAAEHLRNEWMEW

>ICEKpnF44-1
MLKFEVTMKLAEDPSYPLILRLQSLLEQIPIIEKVKIIGDGPSMDEGVDYLIQVRIDKTTYVLACETKNNGQPRFVRSAIKTLRSYMYGREEILTPVLLAPYLSADSRQICQENNIAFLDMEGNAQLQFGGVYIDHRMPGKPVPEKRGLRTMFSPKSAQVLRMMLNDPLRTWKVTELSEEGKVSLGHASNVRKNLLEREWAVISSEGLTLNKPGALVNEWRDNYRPIQGKKKNFYTPLHGNALESQLRNLLGCDEVQGSAILASFSAAQWLSPYGRTGMHFFFADEKGMERLISGLKLSTTSKGANVTITVPNDEGIFLDAIEPAPGIVTTGVIQTYLDLTVQGERGQEAAEHLRNEWMEW

>ICEKpnF5-1
MLKFEVTMKLAEDPSYPLILRLQSLLEQIPIIEKVKIIGDGPSMDEGVDYLIQVRIDKTTYVLACETKNNGQPRFVRSAIKTLRSYMYGREEILTPVLLAPYLSADSRQICQENNIAFLDMEGNAQLQFGGVYIDHRMPGKPVPEKRGLRTMFSPKSAQVLRMMLNDPLRTWKVTELSEEGKVSLGHASNVRKNLLEREWAVISSEGLTLNKPGALVNEWRDNYRPIQGKKKNFYTPLHGNALESQLRNLLGCDEVQGSAILASFSAAQWLSPYGRTGMHFFFADEKGMERLISGLKLSTTSKGANVTITVPNDEGIFLDAIEPAPGIVTTGVIQTYLDLTVQGERGQEAAEHLRNEWMEW

>ICEKpnF77-1
MLKFEVTMKLAEDPSYPLILRLQSLLEQIPIIEKVKIIGDGPSMDEGVDYLIQVRIDKTTYVLACETKNNGQPRFVRSAIKTLRSYMYGREEILTPVLLAPYLSADSRQICQENNIAFLDMEGNAQLQFGGVYIDHRMPGKPVPEKRGLRTMFSPKSAQVLRMMLNDPLRTWKVTELSEEGKVSLGHASNVRKNLLEREWAVISSEGLTLNKPGALVNEWRDNYRPIQGKKKNFYTPLHGNALESQLRNLLGCDEVQGSAILASFSAAQWLSPYGRTGMHFFFADEKGMERLISGLKLSTTSKGANVTITVPNDEGIFLDAIEPAPGIVTTGVIQTYLDLTVQGERGQEAAEHLRNEWMEW

>ICEKpnFDAARGOS_443-1
MLKFEVTMKLAEDPSYPLILRLQSLLEQIPIIEKVKIIGDGPSMDEGVDYLIQVRIDKTTYVLACETKNNGQPRFVRSAIKTLRSYMYGREEILTPVLLAPYLSADSRQICQENNIAFLDMEGNAQLQFGGVYIDHRMPGKPVPEKRGLRTMFSPKSAQVLRMMLNDPLRTWKVTELSEEGKVSLGHASNVRKNLLEREWAVISSEGLTLNKPGALVNEWRDNYRPIQGKKKNFYTPLHGNALESQLRNLLGCDEVQGSAILASFSAAQWLSPYGRTGMHFFFADEKGMERLISGLKLSTTSKGANVTITVPNDEGIFLDAIEPAPGIVTTGVIQTYLDLTVQGERGQEAAEHLRNEWMEW

>ICEKpnFDAARGOS_444-1
MLKFEVTMKLAEDPSYPLILRLQSLLEQIPIIEKVKIIGDGPSMDEGVDYLIQVRIDKTTYVLACETKNNGQPRFVRSAIKTLRSYMYGREEILTPVLLAPYLSADSRQICQENNIAFLDMEGNAQLQFGGVYIDHRMPGKPVPEKRGLRTMFSPKSAQVLRMMLNDPLRTWKVTELSEEGKVSLGHASNVRKNLLEREWAVISSEGLTLNKPGALVNEWRDNYRPIQGKKKNFYTPLHGNALESQLRNLLGCDEVQGSAILASFSAAQWLSPYGRTGMHFFFADEKGMERLISGLKLSTTSKGANVTITVPNDEGIFLDAIEPAPGIVTTGVIQTYLDLTVQGERGQEAAEHLRNEWMEW

>ICEKpnFDAARGOS_566-1
MLKFEVTMKLAEDPGYPLILRLQSLLEQIPIIEKVKIIGDGPSMDEGVDYLIQVRIDKTTYVLACETKNNGQPRFVRSAIKTLRSYMYGREEILTPVLLTPYLSADSRQICQENNIAFLDMEGNAQLQFGGVYIDHRMPGKPVPEKRGLRTMFSPKSAQVLRMMLNDPLRTWKVTELSEEGKVSLGHASNVRKNLLEREWAVISSEGLTLNKPGALVNEWRDNYRPIQGKKKNFYTPLHGNALESQLRNLLGCDEVQGSAILASFSAAQWLSPYGR
TGMHFFFADEKGMERLISGLKLSTTSKGANVTITVPNDEGIFLDAIEPAPGIVTTGVIQTYLDLTAQGERGQEAAEHLRNEWMEW

>ICEKpnGD4-1
MLKFEVTMKLAEDPSYPLILRLQSLLEQIPIIEKVKIIGDGPSMDEGVDYLIQVRIDKTTYVLACETKNNGQPRFVRSAIKTLRSYMYGREEILTPVLLAPYLSADSRQICQENNIAFLDMEGNAQLQFGGVYIDHRMPGKPVPEKRGLRTMFSPKSAQVLRMMLNDPLRTWKVTELSEEGKVSLGHASNVRKNLLEREWAVISSEGLTLNKPGALVNEWRDNYRPIQGKKKNFYTPLHGNALESQLRNLLGCDEVQGSAILASFSAAQWLSPYGRTGMHFFFADEKGMERLISGLKLSTTSKGANVTITVPNDEGIFLDAIEPAPGIVTTGVIQTYLDLTVQGERGQEAAEHLRNEWMEW

>ICEKpnGSU10-3DNA-1
MLKFEVTMKLAEDPSYPLILRLQSLLEQIPIIEKVKIIGDGPSMDEGVDYLIQVRIDKTTYVLACETKNNGQPRFVRSAIKTLRSYMYGREEILTPVLLAPYLSADSRQICQENNIAFLDMEGNAQLQFGGVYIDHRMPGKPVPEKRGLRTMFSPKSAQVLRMMLNDPLRTWKVTELSEEGKVSLGHASNVRKNLLEREWAVISSEGLTLNKPGALVNEWRDNYRPIQGKKKNFYTPLHGNALESQLRNLLGCDEVQGSAILASFSAAQWLSPYGRTGMHFFFADEKGMERLISGLKLSTTSKGANVTITVPNDEGIFLDAIEPAPGIVTTGVIQTYLDLTVQGERGQEAAEHLRNEWMEW

>ICEKpnJM45-1
MLKFEVTMKLAEDPSYPLILRLQSLLEQIPIIEKVKIIGDGPSMDEGVDYLIQVRIDKTTYVLACETKNNGQPRFVRSAIKTLRSYMYGREEILTPVLLAPYLSADSRQICQENNIAFLDMEGNAQLQFGGVYIDHRMPGKPVPEKRGLRTMFSPKSAQVLRMMLNDPLRTWKVTELSEEGKVSLGHASNVRKNLLEREWAVISSEGLTLNKPGALVNEWRDNYRPIQGKKKNFYTPLHGNALESQLRNLLGCDEVQGSAILASFSAAQWLSPYGRTGMHFFFADEKGMERLISGLKLSTTSKGANVTITVPNDEGIFLDAIEPAPGIVTTGVIQTYLDLTVQGERGQEAAEHLRNEWMEW

>ICEKpnJS187-2
MLKFEVTMKLAEDPSYPLILRLQSLLEQIPIIEKVKIIGDGPSMDEGVDYLIQVRIDKTTYVLACETKNNGQPRFVRSAIKTLRSYMYGREEILTPVLLAPYLSADSRQICQENNIAFLDMEGNAQLQFGGVYIDHRMPGKPVPEKRGLRTMFSPKSAQVLRMMLNDPLRTWKVTELSEEGKVSLGHASNVRKNLLEREWAVISSEGLTLNKPGALVNEWRDNYRPIQGKKKNFYTPLHGNALESQLRNLLGCDEVQGSAILASFSAAQWLSPYGRTGMHFFFADEKGMERLISGLKLSTTSKGANVTITVPNDEGIFLDAIEPAPGIVTTGVIQTYLDLTVQGERGQEAAEHLRNEWMEW

>ICEKpnK66-45-1
MLKFEVTMKLAEDPSYPLILRLQSLLEQIPIIEKVKIIGDGPSMDEGVDYLIQVRIDKTTYVLACETKNNGQPRFVRSAIKTLRSYMYGREEILTPVLLAPYLSADSRQICQENNIAFLDMEGNAQLQFGGVYIDHRMPGKPVPEKRGLRTMFSPKSAQVLRMMLNDPLRTWKVTELSEEGKVSLGHASNVRKNLLEREWAVISSEGLTLNKPGALVNEWRDNYRPIQGKKKNFYTPLHGNALESQLRNLLGCDEVQGSAILASFSAAQWLSPYGRTGMHFFFADEKGMERLISGLKLSTTSKGANVTITVPNDEGIFLDAIEPAPGIVTTGVIQTYLDLTVQGERGQEAAEHLRNEWMEW

>ICEKpnKP18-29-1
MLKFEVTMKLAEDPSYPLILRLQSLLEQIPIIEKVKIIGDGPSMDEGVDYLIQVRIDKTTYVLACETKNNGQPRFVRSAIKTLRSYMYGREEILTPVLLAPYLSADSRQICQENNIAFLDMEGNAQLQFGGVYIDHRMPGKPVPEKRGLRTMFSPKSAQVLRMMLNDPLRTWKVTELSEEGKVSLGHASNVRKNLLEREWAVISSEGLTLNKPGALVNEWRDNYRPIQGKKKNFYTPLHGNALESQLRNLLGCDEVQGSAILASFSAAQWLSPYGRTGMHFFFADEKGMERLISGLKLSTTSKGANVTITVPNDEGIFLDAIEPAPGIVTTGVIQTYLDLTVQGERGQEAAEHLRNEWMEW

>ICEKpnKP18-3-8-1
MLKFEVTMKLAEDPSYPLILRLQSLLEQIPIIEKVKIIGDGPSMDEGVDYLIQVRIDKTTYVLACETKNNGQPRFVRSAIKTLRSYMYGREEILTPVLLAPYLSADSRQICQENNIAFLDMEGNAQLQFGGVYIDHRMPGKPVPEKRGLRTMFSPKSAQVLRMMLNDPLRTWKVTELSEEGKVSLGHASNVRKNLLEREWAVISSEGLTLNKPGALVNEWRDNYRPIQGKKKNFYTPLHGNALESQLRNLLGCDEVQGSAILASFSAAQWLSPYGRTGMHFFFADEKGMERLISGLKLSTTSKGANVTITVPNDEGIFLDAIEPAPGIVTTGVIQTYLDLTVQGERGQEAAEHLRNEWMEW

>ICEKpnKP19-2029-1
MLKFEVTMKLAEDPSYPLILRLQSLLEQIPIIEKVKIIGDGPSMDEGVDYLIQVRIDKTTYVLACETKNNGQPRFVRSAIKTLRSYMYGREEILTPVLLAPYLSADSRQICQENNIAFLDMEGNAQLQFGGVYIDHRMPGKPVPEKRGLRTMFSPKSAQVLRMMLNDPLRTWKVTELSEEGKVSLGHASNVRKNLLEREWAVISSEGLTLNKPGALVNEWRDNYRPIQGKKKNFYTPLHGNALESQLRNLLGCDEVQGSAILASFSAAQWLSPYGRTGMHFFFADEKGMERLISGLKLSTTSKGANVTITVPNDEGIFLDAIEPAPGIVTTGVIQTYLDLTVQGERGQEAAEHLRNEWMEW

>ICEKpnKp36-1
MLKFEVTMKLAEDPSYPLILRLQSLLEQIPIIEKVKIIGDGPSMDEGVDYLIQVRIDKTTYVLACETKNNGQPRFVRSAIKTLRSYMYGREEILTPVLLAPYLSADSRQICQENNIAFLDMEGNAQLQFGGVYIDHRMPGKPVPEKRGLRTMFSPKSAQVLRMMLNDPLRTWKVTELSEEGKVSLGHASNVRKNLLEREWAVISSEGLTLNKPGALVNEWRDNYRPIQGKKKNFYTPLHGNALESQLRNLLGCDEVQGSAILASFSAAQWLSPYGRTGMHFFFADEKGMERLISGLKLSTTSKGANVTITVPNDEGIFLDAIEPAPGIVTTGVIQTYLDLTVQGERGQEAAEHLRNEWMEW

>ICEKpnKP38731-1
MLKFEVTMKLAEDPSYPLILRLQSLLEQIPIIEKVKIIGDGPSMDEGVDYLIQVRIDKTTYVLACETKNNGQPRFVRSAIKTLRSYMYGREEILTPVLLAPYLSADSRQICQENNIAFLDMEGNAQLQFGGVYIDHRMPGKPVPEKRGLRTMFSPKSAQVLRMMLNDPLRTWKVTELSEEGKVSLGHASNVRKNLLEREWAVISSEGLTLNKPGALVNEWRDNYRPIQGKKKNFYTPLHGNALESQLRNLLGCDEVQGSAILASFSAAQWLSPYGRTGMHFFFADEKGMERLISGLKLSTTSKGANVTITVPNDEGIFLDAIEPAPGIVTTGVIQTYLDLTVQGERGQEAAEHLRNEWMEW

>ICEKpnKP58-1
MLKFEVTMKLAEDPSYPLILRLQSLLEQIPIIEKVKIIGDGPSMDEGVDYLIQVRIDKTTYVLACETKNNGQPRFVRSAIKTLRSYMYGREEILTPVLLAPYLSADSRQICQENNIAFLDMEGNAQLQFGGVYIDHRMPGKPVPEKRGLRTMFSPKSAQVLRMMLNDPLRTWKVTELSEEGKVSLGHASNVRKNLLEREWAVISSEGLTLNKPGALVNEWRDNYRPIQGKKKNFYTPLHGNALESQLRNLLGCDEVQGSAILASFSAAQWLSPYGRTGMHFFFADEKGMERLISGLKLSTTSKGANVTITVPNDEGIFLDAIEPAPGIVTTGVIQTYLDLTVQGERGQEAAEHLRNEWMEW

>ICEKpnKP65-1
MLKFEVTMKLAEDPSYPLILRLQSLLEQIPIIEKVKIIGDGPSMDEGVDYLIQVRIDKTTYVLACETKNNGQPRFVRSAIKTLRSYMYGREEILTPVLLAPYLSADSRQICQENNIAFLDMEGNAQLQFGGVYIDHRMPGKPVPEKRGLRTMFSPKSAQVLRMMLNDPLRTWKVTELSEEGKVSLGHASNVRKNLLEREWAVISSEGLTLNKPGALVNEWRDNYRPIQGKKKNFYTPLHGNALESQLRNLLGCDEVQGSAILASFSAAQWLSPYGRTGMHFFFADEKGMERLISGLKLSTTSKGANVTITVPNDEGIFLDAIEPAPGIVTTGVIQTYLDLTVQGERGQEAAEHLRNEWMEW

>ICEKpnKP69-1
MLKFEVTMKLAEDPSYPLILRLQSLLEQIPIIEKVKIIGDGPSMDEGVDYLIQVRIDKTTYVLACETKNNGQPRFVRSAIKTLRSYMYGREEILTPVLLAPYLSADSRQICQENNIAFLDMEGNAQLQFGGVYIDHRMPGKPVPEKRGLRTMFSPKSAQVLRMMLNDPLRTWKVTELSEEGKVSLGHASNVRKNLLEREWAVISSEGLTLNKPGALVNEWRDNYRPIQGKKKNFYTPLHGNALESQLRNLLGCDEVQGSAILASFSAAQWLSPYGRTGMHFFFADEKGMERLISGLKLSTTSKGANVTITVPNDEGIFLDAIEPAPGIVTTGVIQTYLDLTVQGERGQEAAEHLRNEWMEW

>ICEKpnKP-8788-1
MLKFEVTMKLAEDPSYPLILRLQSLLEQIPIIEKVKIIGDGPSMDEGVDYLIQVRIDKTTYVLACETKNNGQPRFVRSAIKTLRSYMYGREEILTPVLLAPYLSADSRQICQENNIAFLDMEGNAQLQFGGVYIDHRMPGKPVPEKRGLRTMFSPKSAQVLRMMLNDPLRTWKVTELSEEGKVSLGHASNVRKNLLEREWAVISSEGLTLNKPGALVNEWRDNYRPIQGKKKNFYTPLHGNALESQLRNLLGCDEVQGSAILASFSAAQWLSPYGRTGMHFFFADEKGMERLISGLKLSTTSKGANVTITVPNDEGIFLDAIEPAPGIVTTGVIQTYLDLTVQGERGQEAAEHLRNEWMEW

>ICEKpnKPC2-1
MLKFEVTMKLAEDPSYPLILRLQSLLEQIPIIEKVKIIGDGPSMDEGVDYLIQVRIDKTTYVLACETKNNGQPRFVRSAIKTLRSYMYGREEILTPVLLAPYLSADSRQICQENNIAFLDMEGNAQLQFGGVYIDHRMPGKPVPEKRGLRTMFSPKSAQVLRMMLNDPLRTWKVTELSEEGKVSLGHASNVRKNLLEREWAVISSEGLTLNKPGALVNEWRDNYRPIQGKKKNFYTPLHGNALESQLRNLLGCDEVQGSAILASFSAAQWLSPYGRTGMHFFFADEKGMERLISGLKLSTTSKGANVTITVPNDEGIFLDAIEPAPGIVTTGVIQTYLDLTVQGERGQEAAEHLRNEWMEW

>ICEKpnKp_Goe_154414-1
MLKFEVTMKLAEDPSYPLILRLQSLLEQIPIIEKVKIIGDGPSMDEGVDYLIQVRIDKTTYVLACETKNNGQPRFVRSAIKTLRSYMYGREEILTPVLLAPYLSADSRQICQENNIAFLDMEGNAQLQFGGVYIDHRMPGKPVPEKRGLRTMFSPKSAQVLRMMLNDPLRTWKVTELSEEGKVSLGHASNVRKNLLEREWAVISSEGLTLNKPGALVNEWRDNYRPIQGKKKNFYTPLHGNALESQLRNLLGCDEVQGSAILASFSAAQWLSPYGRTGMHFFFADEKGMERLISGLKLSTTSKGANVTITVPNDEGIFLDAIEPAPGIVTTGVIQTYLDLTVQGERGQEAAEHLRNEWMEW

>ICEKpnKp_Goe_62629-1
MLKFEVTMKLAEDPSYPLILRLQSLLEQIPIIEKVKIIGDGPSMDEGVDYLIQVRIDKTTYVLACETKNNGQPRFVRSAIKTLRSYMYGREEILTPVLLAPYLSADSRQICQENNIAFLDMEGNAQLQFGGVYIDHRMPGKPVPEKRGLRTMFSPKSAQVLRMMLNDPLRTWKVTELSEEGKVSLGHASNVRKNLLEREWAVISSEGLTLNKPGALVNEWRDNYRPIQGKKKNFYTPLHGNALESQLRNLLGCDEVQGSAILASFSAAQWLSPYGRTGMHFFFADEKGMERLISGLKLSTTSKGANVTITVPNDEGIFLDAIEPAPGIVTTGVIQTYLDLTVQGERGQEAAEHLRNEWMEW

>ICEKpnKp_Goe_821588-1
MLKFEVTMKLAEDPSYPLILRLQSLLEQIPIIEKVKIIGDGPSMDEGVDYLIQVRIDKTTYVLACETKNNGQPRFVRSAIKTLRSYMYGREEILTPVLLAPYLSADSRQICQENNIAFLDMEGNAQLQFGGVYIDHRMPGKPVPEKRGLRTMFSPKSAQVLRMMLNDPLRTWKVTELSEEGKVSLGHASNVRKNLLEREWAVISSEGLTLNKPGALVNEWRDNYRPIQGKKKNFYTPLHGNALESQLRNLLGCDEVQGSAILASFSAAQWLSPYGRTGMHFFFADEKGMERLISGLKLSTTSKGANVTITVPNDEGIFLDAIEPAPGIVTTGVIQTYLDLTVQGERGQEAAEHLRNEWMEW

>ICEKpnKp_Goe_822917-1
MLKFEVTMKLAEDPSYPLILRLQSLLEQIPIIEKVKIIGDGPSMDEGVDYLIQVRIDKTTYVLACETKNNGQPRFVRSAIKTLRSYMYGREEILTPVLLAPYLSADSRQICQENNIAFLDMEGNAQLQFGGVYIDHRMPGKPVPEKRGLRTMFSPKSAQVLRMMLNDPLRTWKVTELSEEGKVSLGHASNVRKNLLEREWAVISSEGLTLNKPGALVNEWRDNYRPIQGKKKNFYTPLHGNALESQLRNLLGCDEVQGSAILASFSAAQWLSPYGRTGMHFFFADEKGMERLISGLKLSTTSKGANVTITVPNDEGIFLDAIEPAPGIVTTGVIQTYLDLTVQGERGQEAAEHLRNEWMEW

>ICEKpnKPNIH10-1
MLKFEVTMKLAEDPSYPLILRLQSLLEQIPIIEKVKIIGDGPSMDEGVDYLIQVRIDKTTYVLACETKNNGQPRFVRSAIKTLRSYMYGREEILTPVLLAPYLSADSRQICQENNIAFLDMEGNAQLQFGGVYIDHRMPGKPVPEKRGLRTMFSPKSAQVLRMMLNDPLRTWKVTELSEEGKVSLGHASNVRKNLLEREWAVISSEGLTLNKPGALVNEWRDNYRPIQGKKKNFYTPLHGNALESQLRNLLGCDEVQGSAILASFSAAQWLSPYGRTGMHFFFADEKGMERLISGLKLSTTSKGANVTITVPNDEGIFLDAIEPAPGIVTTGVIQTYLDLTVQGERGQEAAEHLRNEWMEW

>ICEKpnKPNIH1-1
MLKFEVTMKLAEDPSYPLILRLQSLLEQIPIIEKVKIIGDGPSMDEGVDYLIQVRIDKTTYVLACETKNNGQPRFVRSAIKTLRSYMYGREEILTPVLLAPYLSADSRQICQENNIAFLDMEGNAQLQFGGVYIDHRMPGKPVPEKRGLRTMFSPKSAQVLRMMLNDPLRTWKVTELSEEGKVSLGHASNVRKNLLEREWAVISSEGLTLNKPGALVNEWRDNYRPIQGKKKNFYTPLHGNALESQLRNLLGCDEVQGSAILASFSAAQWLSPYGRTGMHFFFADEKGMERLISGLKLSTTSKGANVTITVPNDEGIFLDAIEPAPGIVTTGVIQTYLDLTVQGERGQEAAEHLRNEWMEW

>ICEKpnKPNIH24-1
MLKFEVTMKLAEDPSYPLILRLQSLLEQIPIIEKVKIIGDGPSMDEGVDYLIQVRIDKTTYVLACETKNNGQPRFVRSAIKTLRSYMYGREEILTPVLLAPYLSADSRQICQENNIAFLDMEGNAQLQFGGVYIDHRMPGKPVPEKRGLRTMFSPKSAQVLRMMLNDPLRTWKVTELSEEGKVSLGHASNVRKNLLEREWAVISSEGLTLNKPGALVNEWRDNYRPIQGKKKNFYTPLHGNALESQLRNLLGCDEVQGSAILASFSAAQWLSPYGRTGMHFFFADEKGMERLISGLKLSTTSKGANVTITVPNDEGIFLDAIEPAPGIVTTGVIQTYLDLTVQGERGQEAAEHLRNEWMEW

>ICEKpnKPNIH30-1
MLKFEVTMKLAEDPSYPLILRLQSLLEQIPIIEKVKIIGDGPSMDEGVDYLIQVRIDKTTYVLACETKNNGQPRFVRSAIKTLRSYMYGREEILTPVLLAPYLSADSRQICQENNIAFLDMEGNAQLQFGGVYIDHRMPGKPVPEKRGLRTMFSPKSAQVLRMMLNDPLRTWKVTELSEEGKVSLGHASNVRKNLLEREWAVISSEGLTLNKPGALVNEWRDNYRPIQGKKKNFYTPLHGNALESQLRNLLGCDEVQGSAILASFSAAQWLSPYGRTGMHFFFADEKGMERLISGLKLSTTSKGANVTITVPNDEGIFLDAIEPAPGIVTTGVIQTYLDLTVQGERGQEAAEHLRNEWMEW

>ICEKpnKPNIH32-2
MLKFEVTMKLAEDPSYPLILRLQSLLEQIPIIEKVKIIGDGPSMDEGVDYLIQVRIDKTTYVLACETKNNGQPRFVRSAIKTLRSYMYGREEILTPVLLAPYLSADSRQICQENNIAFLDMEGNAQLQFGGVYIDHRMPGKPVPEKRGLRTMFSPKSAQVLRMMLNDPLRTWKVTELSEEGKVSLGHASNVRKNLLEREWAVISSEGLTLNKPGALVNEWRDNYRPIQGKKKNFYTPLHGNALESQLRNLLGCDEVQGSAILASFSAAQWLSPYGRTGMHFFFADEKGMERLISGLKLSTTSKGANVTITVPNDEGIFLDAIEPAPGIVTTGVIQTYLDLTVQGERGQEAAEHLRNEWMEW

>ICEKpnKPNIH36-1
MLKFEVTMKLAEDPSYPLILRLQSLLEQIPIIEKVKIIGDGPSMDEGVDYLIQVRIDKTTYVLACETKNNGQPRFVRSAIKTLRSYMYGREEILTPVLLAPYLSADSRQICQENNIAFLDMEGNAQLQFGGVYIDHRMPGKPVPEKRGLRTMFSPKSAQVLRMMLNDPLRTWKVTELSEEGKVSLGHASNVRKNLLEREWAVISSEGLTLNKPGALVNEWRDNYRPIQGKKKNFYTPLHGNALESQLRNLLGCDEVQGSAILASFSAAQWLSPYGRTGMHFFFADEKGMERLISGLKLSTTSKGANVTITVPNDEGIFLDAIEPAPGIVTTGVIQTYLDLTVQGERGQEAAEHLRNEWMEW

>ICEKpnKPNIH45-1
MLKFEVTMKLAEDPSYPLILRLQSLLEQIPIIEKVKIIGDGPSMDEGVDYLIQVRIDKTTYVLACETKNNGQPRFVRSAIKTLRSYMYGREEILTPVLLAPYLSADSRQICQENNIAFLDMEGNAQLQFGGVYIDHRMPGKPVPEKRGLRTMFSPKSAQVLRMMLNDPLRTWKVTELSEEGKVSLGHASNVRKNLLEREWAVISSEGLTLNKPGALVNEWRDNYRPIQGKKKNFYTPLHGNALESQLRNLLGCDEVQGSAILASFSAAQWLSPYGRTGMHFFFADEKGMERLISGLKLSTTSKGANVTITVPNDEGIFLDAIEPAPGIVTTGVIQTYLDLTVQGERGQEAAEHLRNEWMEW

>ICEKpnKPNIH48-1
MLKFEVTMKLAEDPGYPLILRLQSLLEQIPIIEKVKIIGDGPSMDEGVDYLIQVRIDKTTYVLACETKNNGQPRFVRSAIKTLRSYMYGREEILTPVLLTPYLSADSRQICQENNIAFLDMEGNAQLQFGGVYIDHRMPGKPVPEKRGLRTMFSPKSAQVLRMMLNDPLRTWKVTELSEEGKVSLGHASNVRKNLLEREWAVISSEGLTLNKPGALVNEWRDNYRPIQGKKKNFYTPLHGNALESQLRNLLGCDEVQGSAILASFSAAQWLSPYGRTGMHFFFADEKGMERLISGLKLSTTSKGANVTITVPNDEGIFLDAIEPAPGIVTTGVIQTYLDLTAQGERGQEAAEHLRNEWMEW

>ICEKpnKPNIH50-1
MLKFEVTMKLAEDPGYPLILRLQSLLEQIPIIEKVKIIGDGPSMDEGVDYLIQVRIDKTTYVLACETKNNGQPRFVRSAIKTLRSYMYGREEILTPVLLTPYLSADSRQICQENNIAFLDMEGNAQLQFGGVYIDHRMPGKPVPEKRGLRTMFSPKSAQVLRMMLNDPLRTWKVTELSEEGKVSLGHASNVRKNLLEREWAVISSEGLTLNKPGALVNEWRDNYRPIQGKKKNFYTPLHGNALESQLRNLLGCDEVQGSAILASFSAAQWLSPYGRTGMHFFFADEKGMERLISGLKLSTTSKGANVTITVPNDEGIFLDAIEPAPGIVTTGVIQTYLDLTAQGERGQEAAEHLRNEWMEW

>ICEKpnKPN_KPC_HUG_07-1
MLKFEVTMKLAEDPSYPLILRLQSLLEQIPIIEKVKIIGDGPSMDEGVDYLIQVRIDKTTYVLACETKNNGQPRFVRSAIKTLRSYMYGREEILTPVLLAPYLSADSRQICQENNIAFLDMEGNAQLQFGGVYIDHRMPGKPVPEKRGLRTMFSPKSAQVLRMMLNDPLRTWKVTELSEEGKVSLGHASNVRKNLLEREWAVISSEGLTLNKPGALVNEWRDNYRPIQGKKKNFYTPLHGNALESQLRNLLGCDEVQGSAILASFSAAQWLSPYGRTGMHFFFADEKGMERLISGLKLSTTSKGANVTITVPNDEGIFLDAIEPAPGIVTTGVIQTYLDLTVQGERGQEAAEHLRNEWMEW

>ICEKpnKPR0928-1
MLKFEVTMKLAEDPSYPLILRLQSLLEQIPIIEKVKIIGDGPSMDEGVDYLIQVRIDKTTYVLACETKNNGQPRFVRSAIKTLRSYMYGREEILTPVLLAPYLSADSRQICQENNIAFLDMEGNAQLQFGGVYIDHRMPGKPVPEKRGLRTMFSPKSAQVLRMMLNDPLRTWKVTELSEEGKVSLGHASNVRKNLLEREWAVISSEGLTLNKPGALVNEWRDNYRPIQGKKKNFYTPLHGNALESQLRNLLGCDEVQGSAILASFSAAQWLSPYGRTGMHFFFADEKGMERLISGLKLSTTSKGANVTITVPNDEGIFLDAIEPAPGIVTTGVIQTYLDLTVQGERGQEAAEHLRNEWMEW

>ICEKpnKSH203-1
MLKFEVTMKLAEDPSYPLILRLQSLLEQIPIIEKVKIIGDGPSMDEGVDYLIQVRIDKTTYVLACETKNNGQPRFVRSAIKTLRSYMYGREEILTPVLLAPYLSADSRQICQENNIAFLDMEGNAQLQFGGVYIDHRMPGKPVPEKRGLRTMFSPKSAQVLRMMLNDPLRTWKVTELSEEGKVSLGHASNVRKNLLEREWAVISSEGLTLNKPGALVNEWRDNYRPIQGKKKNFYTPLHGNALESQLRNLLGCDEVQGSAILASFSAAQWLSPYGRTGMHFFFADEKGMERLISGLKLSTTSKGANVTITVPNDEGIFLDAIEPAPGIVTTGVIQTYLDLTVQGERGQEAAEHLRNEWMEW

>ICEKpnL388-1
MLKFEVTMKLAEDPSYPLILRLQSLLEQIPIIEKVKIIGDGPSMDEGVDYLIQVRIDKTTYVLACETKNNGQPRFVRSAIKTLRSYMYGREEILTPVLLAPYLSADSRQICQENNIAFLDMEGNAQLQFGGVYIDHRMPGKPVPEKRGLRTMFSPKSAQVLRMMLNDPLRTWKVTELSEEGKVSLGHASNVRKNLLEREWAVISSEGLTLNKPGALVNEWRDNYRPIQGKKKNFYTPLHGNALESQLRNLLGCDEVQGSAILASFSAAQWLSPYGRTGMHFFFADEKGMERLISGLKLSTTSKGANVTITVPNDEGIFLDAIEPAPGIVTTGVIQTYLDLTVQGERGQEAAEHLRNEWMEW

>ICEKpnL39_2-1
MLKFEVTMKLAEDPSYPLILRLQSLLEQIPIIEKVKIIGDGPSMDEGVDYLIQVRIDKTTYVLACETKNNGQPRFVRSAIKTLRSYMYGREEILTPVLLAPYLSADSRQICQENNIAFLDMEGNAQLQFGGVYIDHRMPGKPVPEKRGLRTMFSPKSAQVLRMMLNDPLRTWKVTELSEEGKVSLGHASNVRKNLLEREWAVISSEGLTLNKPGALVNEWRDNYRPIQGKKKNFYTPLHGNALESQLRNLLGCDEVQGSAILASFSAAQWLSPYGRTGMHFFFADEKGMERLISGLKLSTTSKGANVTITVPNDEGIFLDAIEPAPGIVTTGVIQTYLDLTVQGERGQEAAEHLRNEWMEW

>ICEKpnL482-1
MLKFEVTMKLAEDPSYPLILRLQSLLEQIPIIEKVKIIGDGPSMDEGVDYLIQVRIDKTTYVLACETKNNGQPRFVRSAIKTLRSYMYGREEILTPVLLAPYLSADSRQICQENNIAFLDMEGNAQLQFGGVYIDHRMPGKPVPEKRGLRTMFSPKSAQVLRMMLNDPLRTWKVTELSEEGKVSLGHASNVRKNLLEREWAVISSEGLTLNKPGALVNEWRDNYRPIQGKKKNFYTPLHGNALESQLRNLLGCDEVQGSAILASFSAAQWLSPYGRTGMHFFFADEKGMERLISGLKLSTTSKGANVTITVPNDEGIFLDAIEPAPGIVTTGVIQTYLDLTVQGERGQEAAEHLRNEWMEW

>ICEKpnL491-1
MLKFEVTMKLAEDPSYPLILRLQSLLEQIPIIEKVKIIGDGPSMDEGVDYLIQVRIDKTTYVLACETKNNGQPRFVRSAIKTLRSYMYGREEILTPVLLAPYLSADSRQICQENNIAFLDMEGNAQLQFGGVYIDHRMPGKPVPEKRGLRTMFSPKSAQVLRMMLNDPLRTWKVTELSEEGKVSLGHASNVRKNLLEREWAVISSEGLTLNKPGALVNEWRDNYRPIQGKKKNFYTPLHGNALESQLRNLLGCDEVQGSAILASFSAAQWLSPYGRTGMHFFFADEKGMERLISGLKLSTTSKGANVTITVPNDEGIFLDAIEPAPGIVTTGVIQTYLDLTVQGERGQEAAEHLRNEWMEW

>ICEKpnLSH-KPN148-1
MLKFEVTMKLAEDPSYPLILRLQSLLEQIPIIEKVKIIGDGPSMDEGVDYLIQVRIDKTTYVLACETKNNGQPRFVRSAIKTLRSYMYGREEILTPVLLAPYLSADSRQICQENNIAFLDMEGNAQLQFGGVYIDHRMPGKPVPEKRGLRTMFSPKSAQVLRMMLNDPLRTWKVTELSEEGKVSLGHASNVRKNLLEREWAVISSEGLTLNKPGALVNEWRDNYRPIQGKKKNFYTPLHGNALESQLRNLLGCDEVQGSAILASFSAAQWLSPYGRTGMHFFFADEKGMERLISGLKLSTTSKGANVTITVPNDEGIFLDAIEPAPGIVTTGVIQTYLDLTVQGERGQEAAEHLRNEWMEW

>ICEKpnLSH-KPN25-1
MLKFEVTMKLAEDPSYPLILRLQSLLEQIPIIEKVKIIGDGPSMDEGVDYLIQVRIDKTTYVLACETKNNGQPRFVRSAIKTLRSYMYGREEILTPVLLAPYLSADSRQICQENNIAFLDMEGNAQLQFGGVYIDHRMPGKPVPEKRGLRTMFSPKSAQVLRMMLNDPLRTWKVTELSEEGKVSLGHASNVRKNLLEREWAVISSEGLTLNKPGALVNEWRDNYRPIQGKKKNFYTPLHGNALESQLRNLLGCDEVQGSAILASFSAAQWLSPYGRTGMHFFFADEKGMERLISGLKLSTTSKGANVTITVPNDEGIFLDAIEPAPGIVTTGVIQTYLDLTVQGERGQEAAEHLRNEWMEW

>ICEKpnMNCRE53-2
MLKFEVTMKLAEDPSYPLILRLQSLLEQIPIIEKVKIIGDGPSMDEGVDYLIQVRIDKTTYVLACETKNNGQPRFVRSAIKTLRSYMYGREEILTPVLLAPYLSADSRQICQENNIAFLDMEGNAQLQFGGVYIDHRMPGKPVPEKRGLRTMFSPKSAQVLRMMLNDPLRTWKVTELSEEGKVSLGHASNVRKNLLEREWAVISSEGLTLNKPGALVNEWRDNYRPIQGKKKNFYTPLHGNALESQLRNLLGCDEVQGSAILASFSAAQWLSPYGRTGMHFFFADEKGMERLISGLKLSTTSKGANVTITVPNDEGIFLDAIEPAPGIVTTGVIQTYLDLTVQGERGQEAAEHLRNEWMEW

>ICEKpnMNCRE69-2
MLKFEVTMKLAEDPSYPLILRLQSLLEQIPIIEKVKIIGDGPSMDEGVDYLIQVRIDKTTYVLACETKNNGQPRFVRSAIKTLRSYMYGREEILTPVLLAPYLSADSRQICQENNIAFLDMEGNAQLQFGGVYIDHRMPGKPVPEKRGLRTMFSPKSAQVLRMMLNDPLRTWKVTELSEEGKVSLGHASNVRKNLLEREWAVISSEGLTLNKPGALVNEWRDNYRPIQGKKKNFYTPLHGNALESQLRNLLGCDEVQGSAILASFSAAQWLSPYGRTGMHFFFADEKGMERLISGLKLSTTSKGANVTITVPNDEGIFLDAIEPAPGIVTTGVIQTYLDLTVQGERGQEAAEHLRNEWMEW

>ICEKpnMNCRE78-2
MLKFEVTMKLAEDPSYPLILRLQSLLEQIPIIEKVKIIGDGPSMDEGVDYLIQVRIDKTTYVLACETKNNGQPRFVRSAIKTLRSYMYGREEILTPVLLAPYLSADSRQICQENNIAFLDMEGNAQLQFGGVYIDHRMPGKPVPEKRGLRTMFSPKSAQVLRMMLNDPLRTWKVTELSEEGKVSLGHASNVRKNLLEREWAVISSEGLTLNKPGALVNEWRDNYRPIQGKKKNFYTPLHGNALESQLRNLLGCDEVQGSAILASFSAAQWLSPYGRTGMHFFFADEKGMERLISGLKLSTTSKGANVTITVPNDEGIFLDAIEPAPGIVTTGVIQTYLDLTVQGERGQEAAEHLRNEWMEW

>ICEKpnNB5306-1
MLKFEVTMKLAEDPSYPLILRLQSLLEQIPIIEKVKIIGDGPSMDEGVDYLIQVRIDKTTYVLACETKNNGQPRFVRSAIKTLRSYMYGREEILTPVLLAPYLSADSRQICQENNIAFLDMEGNAQLQFGGVYIDHRMPGKPVPEKRGLRTMFSPKSAQVLRMMLNDPLRTWKVTELSEEGKVSLGHASNVRKNLLEREWAVISSEGLTLNKPGALVNEWRDNYRPIQGKKKNFYTPLHGNALESQLRNLLGCDEVQGSAILASFSAAQWLSPYGRTGMHFFFADEKGMERLISGLKLSTTSKGANVTITVPNDEGIFLDAIEPAPGIVTTGVIQTYLDLTVQGERGQEAAEHLRNEWMEW

>ICEKpnNU-CRE047-1
MLKFEVTMKLAEDPSYPLILRLQSLLEQIPIIEKVKIIGDGPSMDEGVDYLIQVRIDKTTYVLACETKNNGQPRFVRSAIKTLRSYMYGREEILTPVLLAPYLSADSRQICQENNIAFLDMEGNAQLQFGGVYIDHRMPGKPVPEKRGLRTMFSPKSAQVLRMMLNDPLRTWKVTELSEEGKVSLGHASNVRKNLLEREWAVISSEGLTLNKPGALVNEWRDNYRPIQGKKKNFYTPLHGNALESQLRNLLGCDEVQGSAILASFSAAQWLSPYGRTGMHFFFADEKGMERLISGLKLSTTSKGANVTITVPNDEGIFLDAIEPAPGIVTTGVIQTYLDLTVQGERGQEAAEHLRNEWMEW

>ICEKpnNY9-1
MLKFEVTMKLAEDPSYPLILRLQSLLEQIPIIEKVKIIGDGPSMDEGVDYLIQVRIDKTTYVLACETKNNGQPRFVRSAIKTLRSYMYGREEILTPVLLAPYLSADSRQICQENNIAFLDMEGNAQLQFGGVYIDHRMPGKPVPEKRGLRTMFSPKSAQVLRMMLNDPLRTWKVTELSEEGKVSLGHASNVRKNLLEREWAVISSEGLTLNKPGALVNEWRDNYRPIQGKKKNFYTPLHGNALESQLRNLLGCDEVQGSAILASFSAAQWLSPYGRTGMHFFFADEKGMERLISGLKLSTTSKGANVTITVPNDEGIFLDAIEPAPGIVTTGVIQTYLDLTVQGERGQEAAEHLRNEWMEW

>ICEKpnNZ_CP009114-1
MLKFEVTMKLAEDPSYPLILRLQSLLEQIPIIEKVKIIGDGPSMDEGVDYLIQVRIDKTTYVLACETKNNGQPRFVRSAIKTLRSYMYGREEILTPVLLAPYLSADSRQICQENNIAFLDMEGNAQLQFGGVYIDHRMPGKPVPEKRGLRTMFSPKSAQVLRMMLNDPLRTWKVTELSEEGKVSLGHASNVRKNLLEREWAVISSEGLTLNKPGALVNEWRDNYRPIQGKKKNFYTPLHGNALESQLRNLLGCDEVQGSAILASFSAAQWLSPYGRTGMHFFFADEKGMERLISGLKLSTTSKGANVTITVPNDEGIFLDAIEPAPGIVTTGVIQTYLDLTVQGERGQEAAEHLRNEWMEW

>ICEKpnNZ_CP015822-1
MLKFEVTMKLAEDPSYPLILRLQSLLEQIPIIEKVKIIGDGPSMDEGVDYLIQVRIDKTTYVLACETKNNGQPRFVRSAIKTLRSYMYGREEILTPVLLAPYLSADSRQICQENNIAFLDMEGNAQLQFGGVYIDHRMPGKPVPEKRGLRTMFSPKSAQVLRMMLNDPLRTWKVTELSEEGKVSLGHASNVRKNLLEREWAVISSEGLTLNKPGALVNEWRDNYRPIQGKKKNFYTPLHGNALESQLRNLLGCDEVQGSAILASFSAAQWLSPYGRTGMHFFFADEKGMERLISGLKLSTTSKGANVTITVPNDEGIFLDAIEPAPGIVTTGVIQTYLDLTVQGERGQEAAEHLRNEWMEW

>ICEKpnR1701-1
MLKFEVTMKLAEDPSYPLILRLQSLLEQIPIIEKVKIIGDGPSMDEGVDYLIQVRIDKTTYVLACETKNNGQPRFVRSAIKTLRSYMYGREEILTPVLLAPYLSADSRQICQENNIAFLDMEGNAQLQFGGVYIDHRMPGKPVPEKRGLRTMFSPKSAQVLRMMLNDPLRTWKVTELSEEGKVSLGHASNVRKNLLEREWAVISSEGLTLNKPGALVNEWRDNYRPIQGKKKNFYTPLHGNALESQLRNLLGCDEVQGSAILASFSAAQWLSPYGRTGMHFFFADEKGMERLISGLKLSTTSKGANVTITVPNDEGIFLDAIEPAPGIVTTGVIQTYLDLTVQGERGQEAAEHLRNEWMEW

>ICEKpnR1761-1
MLKFEVTMKLAEDPSYPLILRLQSLLEQIPIIEKVKIIGDGPSMDEGVDYLIQVRIDKTTYVLACETKNNGQPRFVRSAIKTLRSYMYGREEILTPVLLAPYLSADSRQICQENNIAFLDMEGNAQLQFGGVYIDHRMPGKPVPEKRGLRTMFSPKSAQVLRMMLNDPLRTWKVTELSEEGKVSLGHASNVRKNLLEREWAVISSEGLTLNKPGALVNEWRDNYRPIQGKKKNFYTPLHGNALESQLRNLLGCDEVQGSAILASFSAAQWLSPYGRTGMHFFFADEKGMERLISGLKLSTTSKGANVTITVPNDEGIFLDAIEPAPGIVTTGVIQTYLDLTVQGERGQEAAEHLRNEWMEW

>ICEKpnSCKP020046-1
MLKFEVTMKLAEDPSYPLILRLQSLLEQIPIIEKVKIIGDGPSMDEGVDYLIQVRIDKTTYVLACETKNNGQPRFVRSAIKTLRSYMYGREEILTPVLLAPYLSADSRQICQENNIAFLDMEGNAQLQFGGVYIDHRMPGKPVPEKRGLRTMFSPKSAQVLRMMLNDPLRTWKVTELSEEGKVSLGHASNVRKNLLEREWAVISSEGLTLNKPGALVNEWRDNYRPIQGKKKNFYTPLHGNALESQLRNLLGCDEVQGSAILASFSAAQWLSPYGRTGMHFFFADEKGMERLISGLKLSTTSKGANVTITVPNDEGIFLDAIEPAPGIVTTGVIQTYLDLTVQGERGQEAAEHLRNEWMEW

>ICEKpnSCKP020079-1
MLKFEVTMKLAEDPSYPLILRLQSLLEQIPIIEKVKIIGDGPSMDEGVDYLIQVRIDKTTYVLACETKNNGQPRFVRSAIKTLRSYMYGREEILTPVLLAPYLSADSRQICQENNIAFLDMEGNAQLQFGGVYIDHRMPGKPVPEKRGLRTMFSPKSAQVLRMMLNDPLRTWKVTELSEEGKVSLGHASNVRKNLLEREWAVISSEGLTLNKPGALVNEWRDNYRPIQGKKKNFYTPLHGNALESQLRNLLGCDEVQGSAILASFSAAQWLSPYGRTGMHFFFADEKGMERLISGLKLSTTSKGANVTITVPNDEGIFLDAIEPAPGIVTTGVIQTYLDLTVQGERGQEAAEHLRNEWMEW

>ICEKpnSCKP020143-1
MLKFEVTMKLAEDPSYPLILRLQSLLEQIPIIEKVKIIGDGPSMDEGVDYLIQVRIDKTTYVLACETKNNGQPRFVRSAIKTLRSYMYGREEILTPVLLAPYLSADSRQICQENNIAFLDMEGNAQLQFGGVYIDHRMPGKPVPEKRGLRTMFSPKSAQVLRMMLNDPLRTWKVTELSEEGKVSLGHASNVRKNLLEREWAVISSEGLTLNKPGALVNEWRDNYRPIQGKKKNFYTPLHGNALESQLRNLLGCDEVQGSAILASFSAAQWLSPYGRTGMHFFFADEKGMERLISGLKLSTTSKGANVTITVPNDEGIFLDAIEPAPGIVTTGVIQTYLDLTVQGERGQEAAEHLRNEWMEW

>ICEKpnSWU01-1
MLKFEVTMKLAEDPSYPLILRLQSLLEQIPIIEKVKIIGDGPSMDEGVDYLIQVRIDKTTYVLACETKNNGQPRFVRSAIKTLRSYMYGREEILTPVLLAPYLSADSRQICQENNIAFLDMEGNAQLQFGGVYIDHRMPGKPVPEKRGLRTMFSPKSAQVLRMMLNDPLRTWKVTELSEEGKVSLGHASNVRKNLLEREWAVISSEGLTLNKPGALVNEWRDNYRPIQGKKKNFYTPLHGNALESQLRNLLGCDEVQGSAILASFSAAQWLSPYGRTGMHFFFADEKGMERLISGLKLSTTSKGANVTITVPNDEGIFLDAIEPAPGIVTTGVIQTYLDLTVQGERGQEAAEHLRNEWMEW

>ICEKpnTVGHCRE225-2
MLKFEVTMKLAEDPSYPLILRLQSLLEQIPIIEKVKIIGDGPSMDEGVDYLIQVRIDKTTYVLACETKNNGQPRFVRSAIKTLRSYMYGREEILTPVLLAPYLSADSRQICQENNIAFLDMEGNAQLQFGGVYIDHRMPGKPVPEKRGLRTMFSPKSAQVLRMMLNDPLRTWKVTELSEEGKVSLGHASNVRKNLLEREWAVISSEGLTLNKPGALVNEWRDNYRPIQGKKKNFYTPLHGNALESQLRNLLGCDEVQGSAILASFSAAQWLSPYGRTGMHFFFADEKGMERLISGLKLSTTSKGANVTITVPNDEGIFLDAIEPAPGIVTTGVIQTYLDLTVQGERGQEAAEHLRNEWMEW

>ICEKpnUHKPC07-1
MLKFEVTMKLAEDPSYPLILRLQSLLEQIPIIEKVKIIGDGPSMDEGVDYLIQVRIDKTTYVLACETKNNGQPRFVRSAIKTLRSYMYGREEILTPVLLAPYLSADSRQICQENNIAFLDMEGNAQLQFGGVYIDHRMPGKPVPEKRGLRTMFSPKSAQVLRMMLNDPLRTWKVTELSEEGKVSLGHASNVRKNLLEREWAVISSEGLTLNKPGALVNEWRDNYRPIQGKKKNFYTPLHGNALESQLRNLLGCDEVQGSAILASFSAAQWLSPYGRTGMHFFFADEKGMERLISGLKLSTTSKGANVTITVPNDEGIFLDAIEPAPGIVTTGVIQTYLDLTVQGERGQEAAEHLRNEWMEW

>ICEKpnUHKPC33-1
MLKFEVTMKLAEDPSYPLILRLQSLLEQIPIIEKVKIIGDGPSMDEGVDYLIQVRIDKTTYVLACETKNNGQPRFVRSAIKTLRSYMYGREEILTPVLLAPYLSADSRQICQENNIAFLDMEGNAQLQFGGVYIDHRMPGKPVPEKRGLRTMFSPKSAQVLRMMLNDPLRTWKVTELSEEGKVSLGHASNVRKNLLEREWAVISSEGLTLNKPGALVNEWRDNYRPIQGKKKNFYTPLHGNALESQLRNLLGCDEVQGSAILASFSAAQWLSPYGRTGMHFFFADEKGMERLISGLKLSTTSKGANVTITVPNDEGIFLDAIEPAPGIVTTGVIQTYLDLTVQGERGQEAAEHLRNEWMEW

>ICEKpnWCHKP015093-1
MLKFEVTMKLAEDPSYPLILRLQSLLEQIPIIEKVKIIGDGPSMDEGVDYLIQVRIDKTTYVLACETKNNGQPRFVRSAIKTLRSYMYGREEILTPVLLAPYLSADSRQICQENNIAFLDMEGNAQLQFGGVYIDHRMPGKPVPEKRGLRTMFSPKSAQVLRMMLNDPLRTWKVTELSEEGKVSLGHASNVRKNLLEREWAVISSEGLTLNKPGALVNEWRDNYRPIQGKKKNFYTPLHGNALESQLRNLLGCDEVQGSAILASFSAAQWLSPYGRTGMHFFFADEKGMERLISGLKLSTTSKGANVTITVPNDEGIFLDAIEPAPGIVTTGVIQTYLDLTVQGERGQEAAEHLRNEWMEW

>ICEKpnWCHKP015625-1
MLKFEVTMKLAEDPSYPLILRLQSLLEQIPIIEKVKIIGDGPSMDEGVDYLIQVRIDKTTYVLACETKNNGQPRFVRSAIKTLRSYMYGREEILTPVLLAPYLSADSRQICQENNIAFLDMEGNAQLQFGGVYIDHRMPGKPVPEKRGLRTMFSPKSAQVLRMMLNDPLRTWKVTELSEEGKVSLGHASNVRKNLLEREWAVISSEGLTLNKPGALVNEWRDNYRPIQGKKKNFYTPLHGNALESQLRNLLGCDEVQGSAILASFSAAQWLSPYGRTGMHFFFADEKGMERLISGLKLSTTSKGANVTITVPNDEGIFLDAIEPAPGIVTTGVIQTYLDLTVQGERGQEAAEHLRNEWMEW

>ICEKpnWCHKP020030-1
MLKFEVTMKLAEDPSYPLILRLQSLLEQIPIIEKVKIIGDGPSMDEGVDYLIQVRIDKTTYVLACETKNNGQPRFVRSAIKTLRSYMYGREEILTPVLLAPYLSADSRQICQENNIAFLDMEGNAQLQFGGVYIDHRMPGKPVPEKRGLRTMFSPKSAQVLRMMLNDPLRTWKVTELSEEGKVSLGHASNVRKNLLEREWAVISSEGLTLNKPGALVNEWRDNYRPIQGKKKNFYTPLHGNALESQLRNLLGCDEVQGSAILASFSAAQWLSPYGRTGMHFFFADEKGMERLISGLKLSTTSKGANVTITVPNDEGIFLDAIEPAPGIVTTGVIQTYLDLTVQGERGQEAAEHLRNEWMEW

>ICEKpnWCHKP020037-1
MLKFEVTMKLAEDPSYPLILRLQSLLEQIPIIEKVKIIGDGPSMDEGVDYLIQVRIDKTTYVLACETKNNGQPRFVRSAIKTLRSYMYGREEILTPVLLAPYLSADSRQICQENNIAFLDMEGNAQLQFGGVYIDHRMPGKPVPEKRGLRTMFSPKSAQVLRMMLNDPLRTWKVTELSEEGKVSLGHASNVRKNLLEREWAVISSEGLTLNKPGALVNEWRDNYRPIQGKKKNFYTPLHGNALESQLRNLLGCDEVQGSAILASFSAAQWLSPYGRTGMHFFFADEKGMERLISGLKLSTTSKGANVTITVPNDEGIFLDAIEPAPGIVTTGVIQTYLDLTVQGERGQEAAEHLRNEWMEW

>ICEKpnWCHKP020098-1
MLKFEVTMKLAEDPSYPLILRLQSLLEQIPIIEKVKIIGDGPSMDEGVDYLIQVRIDKTTYVLACETKNNGQPRFVRSAIKTLRSYMYGREEILTPVLLAPYLSADSRQICQENNIAFLDMEGNAQLQFGGVYIDHRMPGKPVPEKRGLRTMFSPKSAQVLRMMLNDPLRTWKVTELSEEGKVSLGHASNVRKNLLEREWAVISSEGLTLNKPGALVNEWRDNYRPIQGKKKNFYTPLHGNALESQLRNLLGCDEVQGSAILASFSAAQWLSPYGRTGMHFFFADEKGMERLISGLKLSTTSKGANVTITVPNDEGIFLDAIEPAPGIVTTGVIQTYLDLTVQGERGQEAAEHLRNEWMEW

>ICEKpnWCHKP040035-1
MLKFEVTMKLAEDPSYPLILRLQSLLEQIPIIEKVKIIGDGPSMDEGVDYLIQVRIDKTTYVLACETKNNGQPRFVRSAIKTLRSYMYGREEILTPVLLAPYLSADSRQICQENNIAFLDMEGNAQLQFGGVYIDHRMPGKPVPEKRGLRTMFSPKSAQVLRMMLNDPLRTWKVTELSEEGKVSLGHASNVRKNLLEREWAVISSEGLTLNKPGALVNEWRDNYRPIQGKKKNFYTPLHGNALESQLRNLLGCDEVQGSAILASFSAAQWLSPYGRTGMHFFFADEKGMERLISGLKLSTTSKGANVTITVPNDEGIFLDAIEPAPGIVTTGVIQTYLDLTVQGERGQEAAEHLRNEWMEW

>ICEKpnWCHKP115068-1
MLKFEVTMKLAEDPSYPLILRLQSLLEQIPIIEKVKIIGDGPSMDEGVDYLIQVRIDKTTYVLACETKNNGQPRFVRSAIKTLRSYMYGREEILTPVLLAPYLSADSRQICQENNIAFLDMEGNAQLQFGGVYIDHRMPGKPVPEKRGLRTMFSPKSAQVLRMMLNDPLRTWKVTELSEEGKVSLGHASNVRKNLLEREWAVISSEGLTLNKPGALVNEWRDNYRPIQGKKKNFYTPLHGNALESQLRNLLGCDEVQGSAILASFSAAQWLSPYGRTGMHFFFADEKGMERLISGLKLSTTSKGANVTITVPNDEGIFLDAIEPAPGIVTTGVIQTYLDLTVQGERGQEAAEHLRNEWMEW

>ICEKpnWCHKP115069-1
MLKFEVTMKLAEDPSYPLILRLQSLLEQIPIIEKVKIIGDGPSMDEGVDYLIQVRIDKTTYVLACETKNNGQPRFVRSAIKTLRSYMYGREEILTPVLLAPYLSADSRQICQENNIAFLDMEGNAQLQFGGVYIDHRMPGKPVPEKRGLRTMFSPKSAQVLRMMLNDPLRTWKVTELSEEGKVSLGHASNVRKNLLEREWAVISSEGLTLNKPGALVNEWRDNYRPIQGKKKNFYTPLHGNALESQLRNLLGCDEVQGSAILASFSAAQWLSPYGRTGMHFFFADEKGMERLISGLKLSTTSKGANVTITVPNDEGIFLDAIEPAPGIVTTGVIQTYLDLTVQGERGQEAAEHLRNEWMEW

>ICEKpnWCHKP2080-1
MLKFEVTMKLAEDPSYPLILRLQSLLEQIPIIEKVKIIGDGPSMDEGVDYLIQVRIDKTTYVLACETKNNGQPRFVRSAIKTLRSYMYGREEILTPVLLAPYLSADSRQICQENNIAFLDMEGNAQLQFGGVYIDHRMPGKPVPEKRGLRTMFSPKSAQVLRMMLNDPLRTWKVTELSEEGKVSLGHASNVRKNLLEREWAVISSEGLTLNKPGALVNEWRDNYRPIQGKKKNFYTPLHGNALESQLRNLLGCDEVQGSAILASFSAAQWLSPYGRTGMHFFFADEKGMERLISGLKLSTTSKGANVTITVPNDEGIFLDAIEPAPGIVTTGVIQTYLDLTVQGERGQEAAEHLRNEWMEW

>ICEKpnWCHKP2-1
MLKFEVTMKLAEDPSYPLILRLQSLLEQIPIIEKVKIIGDGPSMDEGVDYLIQVRIDKTTYVLACETKNNGQPRFVRSAIKTLRSYMYGREEILTPVLLAPYLSADSRQICQENNIAFLDMEGNAQLQFGGVYIDHRMPGKPVPEKRGLRTMFSPKSAQVLRMMLNDPLRTWKVTELSEEGKVSLGHASNVRKNLLEREWAVISSEGLTLNKPGALVNEWRDNYRPIQGKKKNFYTPLHGNALESQLRNLLGCDEVQGSAILASFSAAQWLSPYGR
TGMHFFFADEKGMERLISGLKLSTTSKGANVTITVPNDEGIFLDAIEPAPGIVTTGVIQTYLDLTVQGERGQEAAEHLRNEWMEW

>ICEKpnWCHKP3-1
MLKFEVTMKLAEDPSYPLILRLQSLLEQIPIIEKVKIIGDGPSMDEGVDYLIQVRIDKTTYVLACETKNNGQPRFVRSAIKTLRSYMYGREEILTPVLLAPYLSADSRQICQENNIAFLDMEGNAQLQFGGVYIDHRMPGKPVPEKRGLRTMFSPKSAQVLRMMLNDPLRTWKVTELSEEGKVSLGHASNVRKNLLEREWAVISSEGLTLNKPGALVNEWRDNYRPIQGKKKNFYTPLHGNALESQLRNLLGCDEVQGSAILASFSAAQWLSPYGRTGMHFFFADEKGMERLISGLKLSTTSKGANVTITVPNDEGIFLDAIEPAPGIVTTGVIQTYLDLTVQGERGQEAAEHLRNEWMEW

>ICEKpnWCHKP36-1
MLKFEVTMKLAEDPSYPLILRLQSLLEQIPIIEKVKIIGDGPSMDEGVDYLIQVRIDKTTYVLACETKNNGQPRFVRSAIKTLRSYMYGREEILTPVLLAPYLSADSRQICQENNIAFLDMEGNAQLQFGGVYIDHRMPGKPVPEKRGLRTMFSPKSAQVLRMMLNDPLRTWKVTELSEEGKVSLGHASNVRKNLLEREWAVISSEGLTLNKPGALVNEWRDNYRPIQGKKKNFYTPLHGNALESQLRNLLGCDEVQGSAILASFSAAQWLSPYGRTGMHFFFADEKGMERLISGLKLSTTSKGANVTITVPNDEGIFLDAIEPAPGIVTTGVIQTYLDLTVQGERGQEAAEHLRNEWMEW

>ICEKpnWCHKP649-1
MLKFEVTMKLAEDPSYPLILRLQSLLEQIPIIEKVKIIGDGPSMDEGVDYLIQVRIDKTTYVLACETKNNGQPRFVRSAIKTLRSYMYGREEILTPVLLAPYLSADSRQICQENNIAFLDMEGNAQLQFGGVYIDHRMPGKPVPEKRGLRTMFSPKSAQVLRMMLNDPLRTWKVTELSEEGKVSLGHASNVRKNLLEREWAVISSEGLTLNKPGALVNEWRDNYRPIQGKKKNFYTPLHGNALESQLRNLLGCDEVQGSAILASFSAAQWLSPYGRTGMHFFFADEKGMERLISGLKLSTTSKGANVTITVPNDEGIFLDAIEPAPGIVTTGVIQTYLDLTVQGERGQEAAEHLRNEWMEW

>ICEKpnWCHKP7E2-1
MLKFEVTMKLAEDPSYPLILRLQSLLEQIPIIEKVKIIGDGPSMDEGVDYLIQVRIDKTTYVLACETKNNGQPRFVRSAIKTLRSYMYGREEILTPVLLAPYLSADSRQICQENNIAFLDMEGNAQLQFGGVYIDHRMPGKPVPEKRGLRTMFSPKSAQVLRMMLNDPLRTWKVTELSEEGKVSLGHASNVRKNLLEREWAVISSEGLTLNKPGALVNEWRDNYRPIQGKKKNFYTPLHGNALESQLRNLLGCDEVQGSAILASFSAAQWLSPYGRTGMHFFFADEKGMERLISGLKLSTTSKGANVTITVPNDEGIFLDAIEPAPGIVTTGVIQTYLDLTVQGERGQEAAEHLRNEWMEW

>ICEKpnWCHKP8F4-1
MLKFEVTMKLAEDPSYPLILRLQSLLEQIPIIEKVKIIGDGPSMDEGVDYLIQVRIDKTTYVLACETKNNGQPRFVRSAIKTLRSYMYGREEILTPVLLAPYLSADSRQICQENNIAFLDMEGNAQLQFGGVYIDHRMPGKPVPEKRGLRTMFSPKSAQVLRMMLNDPLRTWKVTELSEEGKVSLGHASNVRKNLLEREWAVISSEGLTLNKPGALVNEWRDNYRPIQGKKKNFYTPLHGNALESQLRNLLGCDEVQGSAILASFSAAQWLSPYGRTGMHFFFADEKGMERLISGLKLSTTSKGANVTITVPNDEGIFLDAIEPAPGIVTTGVIQTYLDLTVQGERGQEAAEHLRNEWMEW

>ICEKpnXJ-K1-1
MLKFEVTMKLAEDPSYPLILRLQSLLEQIPIIEKVKIIGDGPSMDEGVDYLIQVRIDKTTYVLACETKNNGQPRFVRSAIKTLRSYMYGREEILTPVLLAPYLSADSRQICQENNIAFLDMEGNAQLQFGGVYIDHRMPGKPVPEKRGLRTMFSPKSAQVLRMMLNDPLRTWKVTELSEEGKVSLGHASNVRKNLLEREWAVISSEGLTLNKPGALVNEWRDNYRPIQGKKKNFYTPLHGNALESQLRNLLGCDEVQGSAILASFSAAQWLSPYGRTGMHFFFADEKGMERLISGLKLSTTSKGANVTITVPNDEGIFLDAIEPAPGIVTTGVIQTYLDLTVQGERGQEAAEHLRNEWMEW

>ICEKpnXJ-K2-1
MLKFEVTMKLAEDPSYPLILRLQSLLEQIPIIEKVKIIGDGPSMDEGVDYLIQVRIDKTTYVLACETKNNGQPRFVRSAIKTLRSYMYGREEILTPVLLAPYLSADSRQICQENNIAFLDMEGNAQLQFGGVYIDHRMPGKPVPEKRGLRTMFSPKSAQVLRMMLNDPLRTWKVTELSEEGKVSLGHASNVRKNLLEREWAVISSEGLTLNKPGALVNEWRDNYRPIQGKKKNFYTPLHGNALESQLRNLLGCDEVQGSAILASFSAAQWLSPYGRTGMHFFFADEKGMERLISGLKLSTTSKGANVTITVPNDEGIFLDAIEPAPGIVTTGVIQTYLDLTVQGERGQEAAEHLRNEWMEW

>ICEMlSym
MIGMKSQDIVVLLKLVSLQEQGEFAGHGEQRRGFAGEDPFSVRGLESLTGISKTEINASLKRSLSSGLAIKDRDTGRANPHRRNLYEFIVHGLKFVFPAKAGAMTRGIPTAFAAPMLKGLLVSGGEYIHIWPYAQGRDMGQSVAPLFKSVPEAVQKDERLYEYLALVDAIRLGNQRQAGLAGQRLSERFLKK

>ICEMprChn1
MVYTVRDIHTLGVKMSSKINWLVAHTSPGALVLQQWLTENGVSYSLAQKYTQNGWLKKLSSGVYYRPNAQGDIKPTWVDAIQALDVQLGVPVHLAGLSSLTHQGLSHYLQLNKEQVWICVKNKSSLPKWFREFPYQNWFYCGNHKLEVNPEKDLKRITVKEKELTVSCAELAAYEVVDAIGKLISFEHVAELFQGLVNLSPRKVQDILERSSSVQANRIFLFLGRYYDHQWVNRIDETRIKLGAGKRQVVEKGRFDERYQITVPEILSVKKGEQHNG

>ICEPdaSpa1
MVYTVRDIHTLGVKMSSKINWLVAHTSPGTLVLQQWLTENGVSYSLAQKYAQNGWLKKLSSGVYYRPDAQGDIKPTWVDAIQALDVQLGVSVHLAGLSSLTHQGLSHYLQLNKEQVWICVKNKSSLPKWFREFPYQNWFYCGNHKLEVNPEKDLKRITVKEKELTVSCAELAAYEVVDGIGKLISFEHVAELFQGLVNLSPRKVQDILERSSSIQANRIFLFLGRYYDHQWVNRIDETRIKLGAGKRQVVEKGRFDERYQITVPEILSVKKGEQHNG

>ICEPluTTO1-1
MKKTTSLRDALRLIILNYHPKPIIALHELNMYIYMLYRDRMFDGIRIGKIQATEPDKRIMDDALEDMVNQGILSPIIPSFIWQISNKNQASAQQIACCLTPYSHLAYLSAMEWHGITDRIPHIVHLIQAPLNTARSLYQEHLLKDFPAISNMQPLMIRGFTPYEKIDGKELIFHTHRNYRKKQELHDSGGIRVSNIGETFLDMLREPDLCGGFSHVQDVFREYAGEYLPVIVKTVDKNGKGIDKARVGYLLEEVCGLTHRTIETWKKTVQRGGSRKLIASNPYKKTYSEVWCISINN

>ICEPmiChn1
MVYTVRDIHTLGVKMSSKINWLVAHTSPGALVLQQWLTENGVSYSLAQKYAQNGWLKKLSSGVYYRPNAQGDIKPTWVDAIQALDVQLGVPVHLAGLSSLTHQGLSHYLQLNKEQVWICVKNKSSLPKWFREFPYQNWFYCGNHKLEVNPEKDLKRITVKEKELTVSCAELAAYEVVDAIGKLISFEHVAELFQGLVNLSPRKVQDILERSSSVQANRIFLFLGRYYDHQWVNRIDETRIKLGAGKRQVVEKGRFDERYQITVPEILSVKKGEQHNG

>ICEPmiCHN1586
MVYTVRDINTLGVKMSSKINWLVAHTSPGALVLQQWLTENGVSYSLAQKYAQNGWLKKLCSGVYYRPDARGDIKPTWVDAIQALDVQLGVSVHLAGLSSLTHQGLSHYLQLNKEQVWICVKNKSSLPKWFREFPYQNWFYCGNHKLEVNPEKDLKRITVKEKELTVSCAELAAYEVVDGIGKLISFEHVAELFQGLVNLSPRKVQDILERSSSVQANRIFLFLGRYYDHQWVNRVDETRIKLGAGKRQVVEKGRFDERYQITVPEILSVKKGEQHNG

>ICEPmiChn2
MVYTVRDIHTLGVKMSSKINWLVAHTSPGALVLQQWLTENGVSYSLAQKYAQNGWLKKLSSGVYYRPNAQGDIKPTWVDAIQALDVQLGVPVHLAGLSSLTHQGLSHYLQLNKEQVWICVKNKSSLPKWFREFPYQNWFYCGNHKLEVNPEKDLKRITVKEKELTVSCAELAAYEVVDAIGKLISFEHVAELFQGLVNLSPRKVQDILERSSSVQANRIFLFLGRYYDHQWVNRIDETRIKLGAGKRQVVEKGRFDERYQITVPEILSVKKGEQHNG

>ICEPmiCHN3237
MVYTVRDINTLGVKMSSKINWLVAHTSPGALVLQQWLTENGVSYSLAQKYAQNGWLKKLCSGVYYRPDARGDIKPTWVDAIQALDVQLGVSVHLAGLSSLTHQGLSHYLQLNKEQVWICVKNKSSLPKWFREFPYQNWFYCGNHKLEVNPEKDLKRITVKEKELTVSCAELAAYEVVDGIGKLISFEHVAELFQGLVNLSPRKVQDILERSSSVQANRIFLFLGRYYDHQWVNRVDETRIKLGAGKRQVVEKGRFDERYQITVPEILSVKKGEQHNG

>ICEPmiCHN3300
MVYTVRDIHTLGVKMSSKINWLVAHTSPGALVLQQWLTENGVSYSLAQKYAQNGWLKKLCSGVYYRPDAQGDIKPTWVDAIQALDVQLGVSVHLAGLSSLTHQGLSHYLQLNKEQVWICVKNKSSLPKWFREFPYQNWFYCGNHKLEVNPEKDLKRITVKEKELTVSCAELAAYEVVDAIGKLISFEHVAELFQGLVNLSPRKVQDILERSSSVQANRIFLFLGRYYDHQWVNRIDETRIKLGAGKRQVVEKGRFDERYQITVPEILSVKKGEQHNG

>ICEPmiCHN3335
MVYTVRDIHTLGVKMSSKINWLVAHTSPGALVLQQWLTENGVSYSLAQKYAQNGWLKKLSSGVYYRPNAQGDIKPTWVDAIQALDVQLGVPVHLAGLSSLTHQGLSHYLQLNKEQVWICVKNKSSLPKWFREFPYQNWFYCGNHKLEVNPEKDLKRITVKEKELTVSCAELAAYEVVDAIGKLISFEHVAELFQGLVNLSPRKVQDILERSSSVQANRIFLFLGRYYDHQWVNRIDETRIKLGAGKRQVVEKGRFDERYQITVPEILSVKKGEQHNG

>ICEPmiChn4
MVYTVRDIHTLGVKMSSKINWLVAHTSPGALVLQQWLTENGVSYSLAQKYAQNGWLKKLSSGVYYRPNAQGDIKPTWVDAIQALDVQLGVPVHLAGLSSLTHQGLSHYLQLNKEQVWICVKNKSSLPKWFREFPYQNWFYCGNHKLEVNPEKDLKRITVKEKELTVSCAELAAYEVVDAIGKLISFEHVAELFQGLVNLSPRKVQDILERSSSVQANRIFLFLGRYYDHQWVNRIDETRIKLGAGKRQVVEKGRFDERYQITVPEILSVKKGEQHNG

>ICEPmiCHN901
MVYTVRDIHTLGVKMSSKINWLVAHTSPGALVLQQWLTENGVSYSLAQKYAQNGWLKKLSSGVYYRPNAQGDIKPTWVDAIQALDVQLGVPVHLAGLSSLTHQGLSHYLQLNKEQVWICVKNKSSLPKWFREFPYQNWFYCGNHKLEVNPEKDLKRITVKEKELTVSCAELAAYEVVDAIGKLISFEHVAELFQGLVNLSPRKVQDILERSSSVQANRIFLFLGRYYDHQWVNRIDETRIKLGAGKRQVVEKGRFDERYQITVPEILSVKKGEQHNG

>ICEPmiCHN902
MVYTVRDIHTLGVKMSSKINWLVAHTSPGALVLQQWLTENGVSYSLAQKYAQNGWLKKLSSGVYYRPNAQGDIKPTWVDAIQALDVQLGVPVHLAGLSSLTHQGLSHYLQLNKEQVWICVKNKSSLPKWFREFPYQNWFYCGNHKLEVNPEKDLKRITVKEKELTVSCAELAAYEVVDAIGKLISFEHVAELFQGLVNLSPRKVQDILERSSSVQANRIFLFLGRYYDHQWVNRIDETRIKLGAGKRQVVEKGRFDERYQITVPEILSVKKGEQHNG

>ICEPmiCHN903
MVYTVRDIHTLGVKMSSKINWLVAHTSPGALVLQQWLTENGVSYSLAQKYAQNGWLKKLSSGVYYRPNAQGDIKPTWVDAIQALDVQLGVPVHLAGLSSLTHQGLSHYLQLNKEQVWICVKNKSSLPKWFREFPYQNWFYCGNHKLEVNPEKDLKRITVKEKELTVSCAELAAYEVVDAIGKLISFEHVAELFQGLVNLSPRKVQDILERSSSVQANRIFLFLGRYYDHQWVNRIDETRIKLGAGKRQVVEKGRFDERYQITVPEILSVKKGEQHNG

>ICEPmiCHN904
MVYTVRDIHTLGVKMSSKINWLVAHTSPGALVLQQWLTENGVSYSLAQKYAQNGWLKKLSSGVYYRPNAQGDIKPTWVDAIQALDVQLGVPVHLAGLSSLTHQGLSHYLQLNKEQVWICVKNKSSLPKWFREFPYQNWFYCGNHKLEVNPEKDLKRITVKEKELTVSCAELAAYEVVDAIGKLISFEHVAELFQGLVNLSPRKVQDILERSSSVQANRIFLFLGRYYDHQWVNRIDETRIKLGAGKRQVVEKGRFDERYQITVPEILSVKKGEQHNG

>ICEPmiCHN905
MVYTVRDIHTLGVKMSSKINWLVAHTSPGALVLQQWLTENGVSYSLAQKYAQNGWLKKLSSGVYYRPNAQGDIKPTWVDAIQALDVQLGVPVHLAGLSSLTHQGLSHYLQLNKEQVWICVKNKSSLPKWFREFPYQNWFYCGNHKLEVNPEKDLKRITVKEKELTVSCAELAAYEVVDAIGKLISFEHVAELFQGLVNLSPRKVQDILERSSSVQANRIFLFLGRYYDHQWVNRIDETRIKLGAGKRQVVEKGRFDERYQITVPEILSVKKGEQHNG

>ICEPmiJpn1
MVYTVRDIHTLGVKMSSKINWLVAHTSPGALVLQQWLTENGVSYSLAQKYAQNGWLKKLSSGVYYRPNAQGDIKPTWVDAIQALDVQLGVPVHLAGLSSLTHQGLSHYLQLNKEQVWICVKNKSSLPKWFREFPYQNWFYCGNHKLEVNPEKDLKRITVKEKELTVSCAELAAYEVVDAIGKLISFEHVAELFQGLVNLSPRKVQDILERSSSVQANRIFLFLGRYYDHQWVNRVDETRIKLGAGKRQVVEKGRFDERYQITVPEILSVKKGEQHNG

>ICEPmiUSA1
MVYTVRDINTLGVKMSSKINWLVAHTSPGALVLQQWLTENGVSYSLAQKYAQNGWLKKLCSGVYYRPDARGDIKPTWVDAIQALDVQLGVSVHLAGLSSLTHQGLSHYLQLNKEQVWICVKNKSSLPKWFREFPYQNWFYCGNHKLEVNPEKDLKRITVKEKELTVSCAELAAYEVVDGIGKLISFEHVAELFQGLVNLSPRKVQDILERSSSVQANRIFLFLGRYYDHQWVNRVDETRIKLGAGKRQVVEKGRFDERYQITVPEILSVKKGEQHNG

>ICEPspSpa1
MVYTVRDIHTLGVKMSSKINWLVAHTSPGALVLQQWLTENGVSYSLAQKYAQNGWLKKLCSGVYYRPDAQGDIKPTWVDAIQALDVQLGVSVHLAGLSSLTHQGLSHYLQLNKEQVWICVKNKSSLPKWFREFPYQNWFYCGNHKLEVNPEKDLKRITVKEKELTVSCAELAAYEVVDAIGKLISFEHVAELFQGLVNLSPRKVQDILERSSSVQANRIFLFLGRYYDHQWVNRIDETRIELGAGKRQVVEKGRFDERYQITVPEILSVKKGEQHNG

>ICE_Sag2603_rplL
MSKKEILLDFIEKNNGIVTNKDCKALGIPTIYLTRLEKEGIIFRVEKGIFLTQNGDYDEYYFFQYRFPKAIFSYISALYLQQFTDEIPQYFDVTVPRGYRFNTPPANLNIHFVSKEYSELGMTTVPTPMGNNVRVYDFERIICDFVIHREKIDSELFVKTLQSYGNYPKKNLAKLYEYATKMNTLEKVKQTLEVLI

>ICESag37
MSKKEILLDFIEKNNGIVTNKDCKALGIPTIYLTRLEKEGIIFRVEKGIFLTQNGDYDEYYFFQYRFPKAIFSYISALYLQQFTDEIPQYFDVTVPRGYRFNTPPANLNIHFVSKEYSELGMTTVPTPLGNNVRVYDFERIICDFVIHREKIDSELFVKTLQSYGNYPKKNLAKLYEYATKMNTLEKVKQTLEVLI

>ICESag37741
MSKKEILLDFIEKNNGIVTNKDCKALGIPTIYLTRLEKEGIIFRVEKGIFLTQNGDYDEYYFFQYRFPKAIFSYISALYLQQFTDEIPQYFDVTVPRGYRFNTPPDNLNIHFVSKEYSELGMTTVPTPMGNNVRVYDFERIICDFVIHREKIDSELFVKTLQSYGNYPKKNLAKLYEYATKMNTLEKVKQTLEVLI

>ICE_SagNEM316_rplL
MSKKEMLFDYLENHNGMITSKDCKTIGIPTIYLTRLENEGVIFRVEKGIYLSSTGDYDEYYFFQYRYPRTVFSYVSALYLQGFTDEIPQYFEITVPKGYRFRNTPLNLNIHTVSKEFVNLGVISVETPVGNIVKVHDFERILCDFILNRDKIDSELFVKTLQTYSNYSKKNTGKLYEYATKMNILDEVKRTLEVLL

>ICESa2603
MSKKEILLDFIEKNNGIVTNKDCKALGIPTIYLTRLEKEGIIFRVEKGIFLTQNGDYDEYYFFQYRFPKAIFSYISALYLQQFTDEIPQYFDVTVPRGYRFNTPPANLNIHFVSKEYSELGMTTVPTPMGNNVRVYDFERIICDFVIHREKIDSELFVKTLQSYGNYPKKNLAKLYEYATKMNTLEKVKQTLEVLI

>ICESde3396
MGGRMSKKEILLDFIEKNNGIVTNKDCKALGIPTIYLTRLEKEGIIFRVEKGIFLTQNGDYDEYYFFQYRFPKAIFSYISALYLQQFTDEIPQYFDVTVPRGYRFNTPPANLNIHFVSKEYSELGMTTVPTPMGNNVRVYDFERIICDFVIHREKIDSELFVKTLQSYGNYPKKNLAKLYEYATKMNTLEKVKQTLEVLI

>ICESdy12394-1
MSKKEILLDFIEKNNGIVTNKDCKALGIPTIYLTRLEKEGIIFRVEKGIFLTQNGDYDEYYFFQYRFPKAIFSYISALYLQQFTDEIPQYFDVTVPRGYRFNTPPANLNIHFVSKEYSELGMTTVPTPMGNNVRVYDFERIICDFVIHREKIDSELFVKTLQSYGNYPKKNLAKLYEYATKMNTLEKVKQTLEVLI

>ICESe2
MNYENKIEKYLKQSGGIITTAYCKENNIPTIYLSRLLKDGRLSKVRKGIYITKDGDYDEYYFFQHQYKKAIFSYETALYLLGQTDKIPWSIDVTVYNGYKFNEKPNGFNVHYVKKSIYDLGVTQKPTMFGNKVKVYSYERTLCDFIAHKEEMDIEVYVKLIQSYSSYKERDIHSLYDIAMKMGIENKVREVMEVAYE

>ICEShaPor1
MVYTVRDIHTLGVKMSSKINWLVAHTSPGTLVLQQWLTENGVSYSLAQKYAQNGWLKKLSSGVYYRPDAQGDIKPTWVDAIQALDVQLGVSVHLAGLSSLTHQGLSHYLQLNKEQVWICVKNKSSLPKWFREFPYQNWFYCGNHKLEVNPEKDLKRITVKEKELTVSCAELAAYEVVDGIGKLISFEHVAELFQGLVNLSPRKVQDILERSSSIQANRIFLFLGRYYDHQWVNRIDETRIKLGAGKRQVVEKGRFDERYQITVPEILSVKKGEQHNG

>ICESp23FST81
MVDKREKLMNSFNQYGFLTFKQVIDENLHYKTLLKMVTEGKIDAEEKGLYRLPDIYLDEWFVIQYRFPKGIFSLETALWLHGLSLTIPFNMTMSFPYGTNTKNIKEADICPIILRSHYSEGIIEIERLPGQFIKVYEIERVLVECLRPVHQVDLQIIAPAFKKYFQQNQIHLHKLFYYAQLFKVTDKLQSYTEVLS

>ICESpST344-1
MSKKELLLEYINNHNGLITHRDCKKLGIPTIYLTRLEDEGVIFRVEKGIYLSSSGDYDEYYFFQYRYPRTVFSYISSLYLQGLTDEIPQYFEVTVPKDYRFRNRPLNLNSYTVSKDIINMGVTSVKTPMGNTVNVYNFERVLCDFILNRSNIDNELFVKTVQTYSNFPEKNLAKLYDYAQKLNILDDVKRTLEVLL

>ICESpST344-2
MVDKREKLMNSFNQYGFLTFKQVIDENLHYKTLLKMVAEGKIDAEEKGLYRLPDIYLDEWFVLQYRFPKGIFSLETALWLHGLSLTIPFNMTMSFPYGTNTKNIKEADICPIILRSHYSEGIIEIERLPGQFIKVYEVERVLVECLRPVHQVDLQIIAPAFKKYFQQNKIHLHKLFYYAQLFKVTDKLQSYTEVLS

>ICESpn11930
MLTYIEDVSILFLRKENDMVDKREKLMNYFNQYGFLTFKQVIDENLHYKTLLKMITEGKIDAEEKGLYRLPDIYLDEWFVLQYRFPKGIYSLETALWLHGLSLTIPFNMTMSFPYGTNTKNIKEADICPIILRSHYSEGIIEIERLPGQFIKVYEVERVLVECLRPVHQVDLQIIAPAFKKYFQQNQIHLHKLFYYAQLFKVTDKLQSYTEVLS

>ICESpn22664
MVDKREKLMNSFNQYGFLTFKQVIDENLHYKTLLKMVTEGKIDAEEKGLYRLPDIYLDEWFVLQYRFPKGIFSLETALWLHGLSLTIPFNMTMSFPYGTNTKNIKEADICPIILRSHYSEGIIEIERLPGQFIKVYEVERVLVECLRPVHQVDLQIIAPAFKKYFQQNQIHLHKLFYYAQLFKVTDKLQSYTEVLS

>ICESpn529IQ
MLTYIVDVSILFLRKENDMVDKREKLMNSFNQYGFLTFKQVIDENLHYKTLLKMVTEGKIDAAEKGLYRLPDIYLDEWFVLQYRFPKGIFSLETALWLHGLSLTIPFNMTMSFPYGTNTKNIKEADIRPIILRSHYSEGIIEIERLPGQFIKVYEVERVLVECLRPVHQVDLQIIAPAFKKYFQQNKIHLHKLFYYAQLFKVTDKLQSYTEVLS

>ICESpn6706B-1
MVDKREKLMNSFNQYGFLTFKQVIDENLHYKTLLKMVTEGKIDAEEKGLYRLPDIYLDEWFVLQYRFPKGIFSLETALWLHGLSLTIPFNMTMSFPYGTNTKNIKEADICPIILRSHYSEGIIEIERLPGQFIKVYEVERVLVECLRPVHQVDLQIIAPAFKKYFQQNQIHLHKLFYYAQLFKVTDKLQSYTEVLS

>ICESpn6BST273
MVDKREKLMNSFNQYGFLTFKQVIDENLHYKTLLKMVTEGKIDAAEKGLYRLPDIYLDEWFVLQYRFPKGIFSLETALWLHGLSLTIPFNMTMSFPYGTNTKNIKEADIRPIILRSHYSEGIIEIERLPGQFIKVYEVERVLVECLRPVHQVDLQIIAPAFKKYFQQNKIYLHKLFYYAQLFKVTDKLQSYTEVLS

>ICESpnA213
MLTYIEDVSILFLRKENDMVDKREKLMNYFNQYGFLTFKQVIDENLHYKTLLKMITEGKIDAEEKGLYRLPDIYLDEWFVLQYRFPKGIYSLETALWLHGLSLTIPFNMTMSFPYGTNTKNIKEADICPIILRSHYSEGIIEIERLPGQFIKVYEVERVLVECLRPVHQVDLQIIAPAFKKYFQQNQIHLHKLFYYAQLFKVTDKLQSYTEVLS

>ICESpnDCC1524
MVDKREKLMNSFNQYGFLTFKQVIDENLHYKTLLKMVTEGKIDAEEKGLYRLPDIYLDEWFVLQYRFPKGIFSLETALWLHGLSLTIPFNMTMSFPYGTNTKNIKEADICPIILRSHYSEGIIEIERLPGQFIKVYEVERVLVECLRPVHQVDLQIIAPAFKKYFQQNQIHLHKLFYYAQLFKVTDKLQSYTEVLS

>ICESpnDCC1738
MVDKREKLMNSFNQYGFLTFKQVIDENLHYKTLLKMVTEGKIDAEEKGLYRLPDIYLDEWFVLQYRFPKGIFSLETALWLHGLSLTIPFNMTMSFPYGTNTKNIKEADICPIILRSHYSEGIIEIERLPGQFIKVYEVERVLVECLRPVHQVDLQIIAPAFKKYFQQNQIHLHKLFYYAQLFKVTDKLQSYTEVLS

>ICESpnDCC1902
MLTYIEDVSILFPRKENDMVDKREKLMNSFNQYGFLTFKQVIDENLHYKTLLKMVTEGKIDAEEKGLYRLPDIYLDEWFVLQYRFPKGIFSLETALWLHGLSLTIPFNMTMSFPYGTNTKNIKEADICPIILRSHYSEGIIEIERLPGQFIKVYEVERVLVECLRPVHQVDLQIIAPAFKKYFQQNQIHLHKLFYYAQLFKVTDKLQSYTEVLS

>ICESsu05SC260
MSKKEILLEFIENHNGIITYKDCKALNIPTIYLTRLEKEGILYRVEKGIFLTQNGDYDEYYFFQYRYPKAVFSYISALYLQQFTDEIPQYFDVTIPRGYRFNTPPANLNIHSVSKENSELGITLVKTPMGNEVRVYDFERIICDFVIHREKIDTELFVKTLQLYGNYPKKNLTKLYEYATKMSTLAKVKQTLEVLV

>ICESsu05ZYH33-1
MSKKEILLEFIENHNGIITYKDCKALNIPTIYLTRLEKEGILYRVEKGIFLTQNGDYDEYYFFQYRYPKAVFSYISALYLQQFTDEIPQYFDVTIPRGYRFNTPPANLNIHSVSKENSELGITLVKTPMGNEVRVYDFERIICDFVIHREKIDTELFVKTLQLYGNYPKKNLTKLYEYATKMSTLAKVKQTLEVLV

>ICESsu32457
MSKKEILLEFIENHNGIITYKDCKALKIPTIYLTRLEKEGILYRVEKGIFLTQNGDYDEYYFFQYRYPKAIFSYISALYLQQFTDEIPQYFDVTVPRGYRFNTPPANLNIHFVSKEYSELGMTTVPTPMGNNVRVYDFERIICDFVIHREKIDTELFVKTLQHYGNYSKKNLTKLYEYATKMNTLDKVKQTLEVLV

>ICESsuBM407
MSKKEILLEFIENHNGIITYKDCKALNIPTIYLTRLEKEGILYRVEKGIFLTQNGDYDEYYFFQYRYPKAVFSYISALYLQQFTDEIPQYFDVTIPRGYRFNTPPANLNIHSVSKEYSELGITLVKTPMGNEVRAYDFERIICDLVIHREKIDTELFVKTLQHYGNYPQKNLTKLYEYATKMNTLAKVKQTLEVLV

>ICESsuJH1301
MSKKEILFEFIENHNGIITYKDCKALKIPTIYLTRLEKEGILYRVEKGIFLTQNGDYDEYYFFQYRYPKAIFSYISALYLQQFTDEIPQYFDVTIPRGYRFNTPPANLNIHSVSKEYSELGITLVKTPMGNEVRVYDLERIICDFVIHREKIDTELFVKTLQHYGNYSKKNLTKLYEYATKMNTLDKVKQTLEVLV

>ICESsuJH1308-1
MSKKEILFEFIENHNGIITYKDCKALKIPTIYLTRLEKEGILYRVEKGIFLTQNGDYDEYYFFQYRYPKAIFSYISALYLQQFTDEIPQYFDVTIPRGYRFNTPPANLNIHSVSKEYSELGITLVKTPMGNEVRVYDLERIICDFVIHREKIDTELFVKTLQHYGNYSKKNLTKLYEYATKMNTLDKVKQTLEVLV

>ICESsuJH1308-2
MSKKEILLEFIENHNGIITYKDCKALNIPTIYLTRLEKEGILYRVEKGIFLTQNGDYDEYYFFQYRYPKAVFSYISALYLQQFTDEIPQYFDVTIPRGYRFNTPPANLNIHSVSKENSELGITLVKTPMGNEVRVYDFERIICDFVIHREKIDTELFVKTLQHYGNYPKKNLTKLYEYATKMNTLDKVKQTLEVLV

>ICESsuSC84
MSKKEILLEFIENHNGIITYKDCKALNIPTIYLTRLEKEGILYRVEKGIFLTQNGDYDEYYFFQYRYPKAVFSYISALYLQQFTDEIPQYFDVTIPRGYRFNTPPANLNIHSVSKENSELGITLVKTPMGNEVRVYDFERIICDFVIHREKIDTELFVKTLQLYGNYPKKNLTKLYEYATKMSTLAKVKQTLEVLV

>ICESsuAH681
MDLLEKPVYNYIKNNHGVITFRDMEELNFSYQQLNQLVSKGKVESIERGIYHLPDTYIDDYFSLQYRFPKGIYSLETALWLHGLSLTIPFEPVMTFPFGTNTKSMKEAGVKPIVARKYHEIGIIRLERQAGQFISVYDMERTLVECLRTAYHVDIQVIAPAFQAYFKKGVVDYTKLYHYAHLFKVTEKLQSYVEVLS

>ICESsuHN136
MINIKSKINSKIDNLPDGAVFISNDFLELADYETIRKNLNRFVNDGTIQRIVNGVYYKPRFIELIGEFESPSINEVAIAIARKYNWTIAPSGNTALNLLGLSTQVPAQWTYISDGRYVNFLIGNTKLVFKRTTNSTISNMSQLTALVIQAIKAIGKDNISEEQILYLKKRLTKSDKEKLLEEGKTTSAWIYKILKKIGES

>ICESsuCZ130302
MDLLEKPIYNYIKNNHGVITFRDIEELNFSYQQLNQLVSKGKVESIERGIYHLPDTYIDDYFSLQYRFPKGIYSLETALWLHGLSLTIPFEPVMTFPFGTNTKSMKEAGVKPIVARKYHEIGIIRLERQAGQFISVYDMERTLVECLRTAYHVDIQVIAPAFQAYFKKGVVDYTKLYHYAHLFKVTEKLQSYVEVLS

>ICESsuHN105
MSKKEILLEFIENHNGIITYKDCKALKIPTIYLTRLEKEGILYRVEKGIFLTQNGDYDEYYFFQYRYPKAIFSYISALYLQQFTDEIPQYFDVTIPRGYRFNTPPANLNIHSVSKEYSELGITLVKTPMGNEVSVYDLERIICDFVIHREKIDTELFVKTLQHYGNYSKKNLTKLYEYATKMNTLDKVKQTLEVLV

>ICESthJIM8232-1
MSKKEILFEFIENHNGIITYKDCKALKIPTIYLTRLEKEGILYRVEKGIFLTQNGDYDEYYFFQYRYPKAIFSYISALYLQQFTDEIPQYFDVTIPRGYRFNTPPANLNIHSVSKEYSELGITLVKTPMGNEVRVYDLERIICDFVIHREKIDTELFVKTLQHYGNYSKKNLTKLYEYATKMNTLDKVKQTLEVLV

>ICEValA056-2
MDKDSPYYKQVSLLIRMLPVVATETVFALKGGTAINLFVRDFPRLSVDIDLAYLPLEPRDEALINVRAALQRITDRINTQPDIRAAFQDNKADELRIVVSSPVATIKIEVSPVARGTLHSAEIMPVQESVEDEFGYAEIQVVSLPDLYGGKLCAAMDRQHPRDLFDVRMLLGSEGISREILVGFLTYTLSHPRPINEVMSPNWQPLNEKFQAEFDGMTFEKVECEDLASVRPMMLIELQKHFTERDHAFLMSFKRGQPDWALFDYPNAADLPAIRWKLQNINKLAKNQAKHQEQLDKLKQVLDDWLVNANAE

>ICEVchBan5
MSSKINWLVAHTSPGALVLQQWLTENGVSYSLAQKYAQNGWLKKLSSGVYYRPNAQGDIKPTWVDAIQALDVQLGVPVHLAGLSSLTHQGLSHYLQLNKEQVWICVKNKSSLPKWFREFPYQNWFYCGNHKLEVNPEKDLKRITVKEKELTVSCAELAAYEVVDAIGKLISFEHVAELFQGLVNLSPRKVQDILERSSSVQANRIFLFLGRYYDHQWVNRVDETRIKLGAGKRQVVEKGRFDERYQITVPEILSVKKGEQHNG

>ICEVchBan8
MVYTVRDIHTLGVKMSSKINWLVAHTSPGALVLQQWLTENGVSYSLAQKYAQNGWLKKLSSGVYYRPNAQGDIKPTWVDAIQALDVQLGVSVHLAGLSSLTHQGLSHYLQLNKEQVWICVKNKSSLPKWFREFPYQNWFYCGNHKLEVNPEKDLKRITVKEKELTVSCAELAAYEVVDAIGKLISFEHVAELFQGLVNLSPRKVQDILERSSSVQANRIFLFLGRYYDHQWVNRIDETRIKLGAGKRQVVEKGRFDERYQITVPEILSVKKGEQHNG

>ICEVchBan9
MVYTVRDIHTLGVKMSSKINWLVAHTSPGALVLQQWLTENGVSYSLAQKYAQNGWLKKLCSGVYYRPDAQGDIKPTWVDAIQALDVQLGVSVHLAGLSSLTHQGLSHYLQLNKEQVWICVKNKSSLPKWFREFPYQNWFYCGNHKLEVNPEKDLKRITVKEKELTVSCAELAAYEVVDAIGKLISFEHVAELFQGLVNLSPRKVQDILERSSSVQANRIFLFLGRYYDHQWVNRIDETRIKLGAGKRQVVEKGRFDERYQITVPEILSVKKGEQHNG

>ICEVchCHN143
MVYTVRDINTLGVKMSSKINWLVAHTSPGALVLQQWLTENGVSYSLAQKYAQNGWLKKLCSGVYYRPDARGDIKPTWVDAIQALDVQLGVSVHLAGLSSLTHQGLSHYLQLNKEQVWICVKNKSSLPKWFREFPYQNWFYCGNHKLEVNPEKDLKRITVKEKELTVSCAELAAYEVVDGIGKLISFEHVAELFQGLVNLSPRKVQDILERSSSVQANRIFLFLGRYYDHQWVNRVDETRIKLGAGKRQVVEKGRFDERYQITVPEILSVKKGEQHNG

>ICEVchCHN1605
MVYTVRDINTLGVKMSSKINWLVAHTSPGALVLQQWLTENGVSYSLAQKYAQNGWLKKLCSGVYYRPDARGDIKPTWVDAIQALDVQLGVSVHLAGLSSLTHQGLSHYLQLNKEQVWICVKNKSSLPKWFREFPYQNWFYCGNHKLEVNPEKDLKRITVKEKELTVSCAELAAYEVVDGIGKLISFEHVAELFQGLVNLSPRKVQDILERSSSVQANRIFLFLGRYYDHQWVNRVDETRIKLGAGKRQVVEKGRFDERYQITVPEILSVKKGEQHNG

>ICEVchCHN1627
MVYTVRDINTLGVKMSSKINWLVAHTSPGALVLQQWLTENGVSYSLAQKYAQNGWLKKLCSGVYYRPDARGDIKPTWVDAIQALDVQLGVSVHLAGLSSLTHQGLSHYLQLNKEQVWICVKNKSSLPKWFREFPYQNWFYCGNHKLEVNPEKDLKRITVKEKELTVSCAELAAYEVVDGIGKLISFEHVAELFQGLVNLSPRKVQDILERSSSVQANRIFLFLGRYYDHQWVNRVDETRIKLGAGKRQVVEKGRFDERYQITVPEILSVKKGEQHNG

>ICEVchCHN1909
MVYTVRDINTLGVKMSSKINWLVAHTSPGALVLQQWLTENGVSYSLAQKYAQNGWLKKLCSGVYYRPDARGDIKPTWVDAIQALDVQLGVSVHLAGLSSLTHQGLSHYLQLNKEQVWICVKNKSSLPKWFREFPYQNWFYCGNHKLEVNPEKDLKRITVKEKELTVSCAELAAYEVVDGIGKLISFEHVAELFQGLVNLSPRKVQDILERSSSVQANRIFLFLGRYYDHQWVNRVDETRIKLGAGKRQVVEKGRFDERYQITVPEILSVKKGEQHNG

>ICEVchCHN1944
MVYTVRDINTLGVKMSSKINWLVAHTSPGALVLQQWLTENGVSYSLAQKYAQNGWLKKLCSGVYYRPDARGDIKPTWVDAIQALDVQLGVSVHLAGLSSLTHQGLSHYLQLNKEQVWICVKNKSSLPKWFREFPYQNWFYCGNHKLEVNPEKDLKRITVKEKELTVSCAELAAYEVVDGIGKLISFEHVAELFQGLVNLSPRKVQDILERSSSVQANRIFLFLGRYYDHQWVNRVDETRIKLGAGKRQVVEKGRFDERYQITVPEILSVKKGEQHNG

>ICEVchChn2255
MVYTVRDIHTLGVKMSSKINWLVAHTSPGALVLQQWLTENGVSYSLAQKYTQNGWLKKLSSGVYYRPNAQGDIKPTWVDAIQALDVQLGVPVHLAGLSSLTHQGLSHYLQLNKEQVWICVKNKSSLPKWFREFPYQNWFYCGNHKLEVNPEKDLKRITVKEKELTVSCAELAAYEVVDAIGKLISFEHVAELFQGLVNLSPRKVQDILERSSSVQANRIFLFLGRYYDHQWVNRIDETRIKLGAGKRQVVEKGRFDERYQITVPEILSVKKGEQHNG

>ICEVchCHN2605
MVYTVRDINTLGVKMSSKINWLVAHTSPGALVLQQWLTENGVSYSLAQKYAQNGWLKKLCSGVYYRPDARGDIKPTWVDAIQALDVQLGVSVHLAGLSSLTHQGLSHYLQLNKEQVWICVKNKSSLPKWFREFPYQNWFYCGNHKLEVNPEKDLKRITVKEKELTVSCAELAAYEVVDGIGKLISFEHVAELFQGLVNLSPRKVQDILERSSSVQANRIFLFLGRYYDHQWVNRVDETRIKLGAGKRQVVEKGRFDERYQITVPEILSVKKGEQHNG

>ICEVchCHN4210
MVYTVRDINTLGVKMSSKINWLVAHTSPGALVLQQWLTENGVSYSLAQKYAQNGWLKKLCSGVYYRPDARGDIKPTWVDAIQALDVQLGVSVHLAGLSSLTHQGLSHYLQLNKEQVWICVKNKSSLPKWFREFPYQNWFYCGNHKLEVNPEKDLKRITVKEKELTVSCAELAAYEVVDGIGKLISFEHVAELFQGLVNLSPRKVQDILERSSSVQANRIFLFLGRYYDHQWVNRVDETRIKLGAGKRQVVEKGRFDERYQITVPEILSVKKGEQHNG

>ICEVchCHN956
MVYTVRDINTLGVKMSSKINWLVAHTSPGALVLQQWLTENGVSYSLAQKYAQNGWLKKLCSGVYYRPDARGDIKPTWVDAIQALDVQLGVSVHLAGLSSLTHQGLSHYLQLNKEQVWICVKNKSSLPKWFREFPYQNWFYCGNHKLEVNPEKDLKRITVKEKELTVSCAELAAYEVVDGIGKLISFEHVAELFQGLVNLSPRKVQDILERSSSVQANRIFLFLGRYYDHQWVNRVDETRIKLGAGKRQVVEKGRFDERYQITVPEILSVKKGEQHNG

>ICEVchChnAHV1003
MVYTVRDIHTLGVKMSSKINWLVAHTSPGALVLQQWLTENGVSYSLAQKYTQNGWLKKLSSGVYYRPNAQGDIKPTWVDAIQALDVQLGVPVHLAGLSSLTHQGLSHYLQLNKEQVWICVKNKSSLPKWFREFPYQNWFYCGNHKLEVNPEKDLKRITVKEKELTVSCAELAAYEVVDAIGKLISFEHVAELFQGLVNLSPRKVQDILERSSSVQANRIFLFLGRYYDHQWVNRIDETRIKLGAGKRQVVEKGRFDERYQITVPEILSVKKGEQHNG

>ICEVchInd4
MLCRPFHFSDATLTNLVYSIWYINTRSVKIPIVINYMVYTVRDIHTLGVKMSSKINWLVAHTSPGALVLQQWLTENGVSYSLAQKYAQNGWLKKLSSGVYYRPNAQGDIKPTWVDAIQALDVQLGVPVHLAGLSSLTHQGLSHYLQLNKEQVWICVKNKSSLPKWFREFPYQNWFYCGNHKLEVNPEKDLKRITVKEKELTVSCAELAAYEVVDAIGKLISFEHVAELFQGLVNLSPRKVQDILERSSSVQANRIFLFLGRYYDHQWVNRIDETRIKLGAGKRQVVEKGRFDERYQITVPEILSVKKGEQHNG

>ICEVchInd5
MSSKINWLVAHTSPGALVLQQWLTENGVSYSLAQKYAQNGWLKKLSSGVYYRPNAQGDIKPTWVDAIQALDVQLGVPVHLAGLSSLTHQGLSHYLQLNKEQVWICVKNKSSLPKWFREFPYQNWFYCGNHKLEVNPEKDLKRITVKEKELTVSCAELAAYEVVDAIGKLISFEHVAELFQGLVNLSPRKVQDILERSSSVQANRIFLFLGRYYDHQWVNRVDETRIKLGAGKRQVVEKGRFDERYQITVPEILSVKKGEQHNG

>ICEVchLao1
MVYTVRDINTLGVKMSSKINWLVAHTSPGALVLQQWLTENGVSYSLAQKYAQNGWLKKLCSGVYYRPDARGDIKPTWVDAIQALDVQLGVSVHLAGLSSLTHQGLSHYLQLNKEQVWICVKNKSSLPKWFREFPYQNWFYCGNHKLEVNPEKDLKRITVKEKELTVSCAELAAYEVVDGIGKLISFEHVAELFQGLVNLSPRKVQDILERSSSVQANRIFLFLGRYYDHQWVNRVDETRIKLGAGKRQVVEKGRFDERYQITVPEILSVKKGEQHNG

>ICEVchNep1
MSSKINWLVAHTSPGALVLQQWLTENGVSYSLAQKYAQNGWLKKLSSGVYYRPNAQGDIKPTWVDAIQALDVQLGVPVHLAGLSSLTHQGLSHYLQLNKEQVWICVKNKSSLPKWFREFPYQNWFYCGNHKLEVNPEKDLKRITVKEKELTVSCAELAAYEVVDAIGKLISFEHVAELFQGLVNLSPRKVQDILERSSSVQANRIFLFLGRYYDHQWVNRVDETRIKLGAGKRQVVEKGRFDERYQITVPEILSVKKGEQHNG

>ICEVchNig1
MVYTVRDIHTLDVKMSSKINWLVAHTSPGALVLQQWLTENGVSYSLAQKYAQNGWLKKLSSGVYYRPNAQGDIKPTWVDAIQALDVQLGVPVHLAGLSSLTHQGLSHYLQLNKEQVWICVKNKSSLPKWFREFPYQNWFYCGNHKLEVNPEKDLKRITVKEKELTVSCAELAAYEVVDAIGKLISFEHVAELFQGLVNLSPRKVQDILERSSSVQANRIFLFLGRYYDHQWVNRVDETRIKLGAGKRQVVEKGRFDERYQITVPEILSVKKGEQHNG

>ICEVspPor3
YEVVDAIGKLISFEHVAELFQGLVNLSPRKVQDILERSSSVQANRIFLFLGRYYDHQWVNRIDETRIKLGAGKRQVVEKGRFDERYQITVPEILSVKKGEQHNG

>ICEYe1
MKGQDILLLLKLVSLERKEKHLNGAENLRPRRLWQDWDITEEEELKQKGIIEFSGIEAYRESLYTVRGLEKTTGISKTQIADSIKRCTDIGLAKKDRKYGVPRTNKKSLLEFVIYGIKYVFPVRMGELTRGIATSFSAPVLNEKLFSSGELIAVWPDERAKSKGLKVMPLFHTVPYAVRQDGDLYAMLALVDAIRLGNQREAGLAANMLEKMFAEI

>ICESp23FST81
MVDKREKLMNSFNQYGFLTFKQVIDENLHYKTLLKMVAEGKIDAEEKGLYRLPDIYLDEWFVLQYRFPKGIFSLETALWLHGLSLTIPFNMTMSFPYGTNTKNIKEADICPIILRSHYSEGIIEIERLPGQFIKVYEVERVLVECLRPVHQVDLQIIAPAFKKYFQQNKIHLHKLFYYAQLFKVTDKLQSYTEVLS

>LpcGI-2
MNRKSHYNNTFRDELRKKIDHITSRVFSRGDLIQDHSNQVQLRLNRALRTFMDEGIIIKIAHGLFAKAEPMSIPGRKIQAVLTEPFETVVTEALDKLGIKWELGSAIRDYNAGKTTQVPAVFSVRLKSRYRGSIHAEGRKLIFEGGINAR

>Tn1311
MLTYIEDVSILFPRKENDMVDKREKLMNSFNQYGFLTFKQVIDENLHYKTLLKMVTEGKIDAEEKGLYRLPDIYLDEWFVLQYRFPKGIFSLETALWLHGLSLTIPFNMTMSFPYGTNTKNIKEADICPIILRSHYSEGIIEIERLPGQFIKVYEVERVLVECLRPVHQVDLQIIAPAFKKYFQQNQIHLHKLFYYAQLFKVTDKLQSYTEVLS

>Tn1806
MILTHIKYFLSNDFLDIASNATVRQILKRLADEDKIKRVIDGFYYNPKYSELIGEYEAVSIHELALAIARKYNWNIAPYSSTALNLLGLSTQVPTHYKYISSGRYKEYKIGDTVLEFKKVNPGEIANMSLKTATVIQAIKSLGKEDITREVIQKIRENLTEKERIDLTNESKSVPAWVYEVIREICEGKNE

>Tn2008
MLTYIVSVSILFLRKENDMVDKREKLMNSFNQYGFLTFKQVIDENLHYKTLLKMVAEGKIDAEEKGLYRLPDIYLDEWFVLQYRFPKGIFSLETALWLHGLSLTIPFNMTMSFPYGTNTKNIKEADICPIILRSHYSEGIIEIERLPGQFIKVYEVERVLVECLRPVHQVDLQIIAPAFKKYFQQNKIHLHKLFYYAQLFKVTDKLQSYTEVLS

>Tn5253
MVDKREKLMNYFNQYGFLTFKQVIDENLHYKTLLKMITEGKIDAEEKGLYRLPDIYLDEWFVLQYRFPKGIYSLETALWLHGLSLTIPFNMTMSFPYGTNTKNIKEADICPIILRSHYSEGIIEIERLPGQFIKVYEVERVLVECLRPVHQVDLQIIAPAFKKYFQQNQIHLHKLFYYAQLFKVTDKLQSYTEVLS

>Trb-2
MNANQYLNHLATQGQHYFTTKDMIHALKMSHTAAWAAMIRLEKKGVIATPHRGFHIIIPPEYQRLGCLPPDQFIPDLMDYLQIPYYVGLLSAAQYYGASHQQAQTFQVIAPKNRKKIQCGQIRIEFIARKNIADIPTTNFNTPKGYVKVSSPEATALDLANYPMYCGGLSNVLTTLEELAEQIDPQALERFASQLPHSPQLQRLGFMFESGQLDELALIIETILRKRTIRSVALVPNITNQEIDTPINKRWKIIQNEIVESDL
