# Supplementary material for: Type II and IV toxin-antitoxin systems coordinately stabilize the integrative and conjugative element of the ICESa2603 family conferring multiple drug resistance in Streptococcus suis
Source: PLoS Pathog. 2024 Apr 19;20(4):e1012169. doi: 10.1371/journal.ppat.1012169 (PMC11062541; doi:10.1371/journal.ppat.1012169)
Supplement: S2 Data — Two text files containing all the amino acid sequences for Fig 6E and 6F. (ZIP) [file ppat.1012169.s002.zip › S2_Data/Figure 6F (amino acid sequences).txt]

>CMGETZ080501
MIGDNIKSLRRTHDLTQPEFAKMVGISRNSLSRYENGTSTVSTELIDRICQKFNVSYVDIVGEDKMLTPVEDYHLTLKVEVIKERGAAILSKLYRYQDSQDIVFDDESNPWILMSDDLAELINTKIYLVATFDEIERYNGYLDGIERMLDMVHHRVVA

>CMGEYY060816
MIGDNIKSLRRTHDLTQPEFAKMVGISRNSLSRYENGTSTVSTELIDRICQKFNVSYVDIVGEDKMLTPVEDYHLTLKVEVIKERGAAILSKLYRYQDSQDIVFDDESNPWILMSDDLAELINTKIYLVATFDEIERYNGYLDGIERMLDMVHHRVVA

>ICE6094
MIGKNIKSLRKTHELTQPEFARIIGISRNSLSRYENGTSSVSTELIDIICQKFNVSYVDIVGEDKMLNPVEDYELTLKIEIVKERGANLLSRLYRYQDNRGISIDDESNPWILMSDDLSDLIHTNIYLVETFDEIERYSGYLDGIERMLEISEKRMVA

>ICESag37
MIGDNIKSLRRTHDLTQPEFAKMVGISRNSLSRYENGTSTVSTELIDRICQKFNVSYVDIVGEDKMLTPVEDYHLTLKVEVIKERGAAILSKLYRYQDSQDIVFDDESNPWILMSDDLAELINTKIYLVATFDEIERYNGYLDGIERMLDMVHHRVVA

>ICE_SagNEM316_rplL
MIGDNIKSLRRTHDLTQPEFAKIIGISRNSLSRYENGTSSVSTELIDRICQKFNVSYVDIVGEDKMMTPVEDYQLTIKIEVLKERGSAILSRLYRHQDEQGIAFDDESNPWILISDDVADLVNTKIYLVDTFEELERYNGYLDGIERMLNLANHQVVA

>ICESluvan
MKANMRRSLSMIGDNIKSLRRTHDLTQPEFAKMVGISRNSLSRYENGTSTVSTELIDRICQKFNVSYVDIVGEDKMLTPVEDYQLTLKVEVIKERGAAILSQLYRYQDSQDIAFDDESNPWILMSDDLAELINTKIYLVDTFDEIERYNGYLDGIERMLDMVHHRVVA

>ICESpa43144-1
MIGDNIKSLRRTHDLTQPEFAKMVGISRNSLSRYENGTSTVSTELIDRICQKFNVSYVDIVGEDKMLTPVEDYQLTLKIEVIKERGAAILSQLYRYQDSQDIAFDDETNPWILMSDDLAELINTKIYLVDTFDEIERYNGYLDGIERMLEMVHHRVVA

>ICESpST344-1
MIGENIKSLRRTHDLTQPEFAKIVGISRNSLSRYENGTSSVSTELIDRICQKFNVSYVDIVGEEKMLTPVEDYQLTLKIEVIKERGAAVLSQLYRYQDSQGIAFDDETNPWILMSDDLSDLINTKIYLVDTFDEVERYNGYLDGIERMLELARHQVVA

>ICESpn529IQ
MIGKNIKSLRKTHDLTQPEFAQIIGISRNSLSRYENGTSSVSTELIDIICQKFNVSYVDIVGEDKMLNPVEDYELTLKIEIVKERGANLLSRLYRYQDSQGISIDDESNPWILMSDDLSDLIHTNIYLVETFDEIERYSGYLDGIERMLEISEKRMVA

>ICESpn6BST273
MSRYENGTSSVSTELIDIICQKFNVSYVDIVGEDKMLNPVEDYELTLKIEIVKERGANLLSRLYRYQDSQGISIDDESNPWILMSDDLSDLIHTNIYLVETFDEIERYSGYLDGIERMLEISEKRMVA

>ICESpnD39-1
MIGKNIKSLRKTHDLTQPEFARIIGISRNSLSRYENGTSSVSTELIDIICQKFNVSYVDIVGEDKMLNPVEDYELTLKIEIVKERGANLLSRLYRYQDSQGISIDDESNPWILMSDDLSDLIHTNIYLVETFDEIERYSGYLDGIERMLEISEKRMVA

>ICESpnP1031-2
MIGKNIKSLRKTHDLTQPEFARIIGISRNSLSRYENGTSSVSTELIDIICQKFNVSYVDIVGEDKMLNPVEDYELTLKIEIVKERGANLLSRLYRYQDSQGISIDDESNPWILMSDDLSDLIQTNIYLVENFDEIERYSGYLDGIERMLEISEKRMVA

>ICESpnTIGR4-1
MIGKNIKSLRKTHDLTQLEFARIVGISRNSLSRYENGTSSVSTELIDIICQKFNVSYVDIVGEDKMLNPVEDYELTLKIEIVKERGANLLSRLYRYQDSQGISIDDESNPWILMSDDLSDLIHTNIYLVETFDEIERYSGYLDGIERMLEISEKRMVA

>ICESsu05ZYH33-1
MKANMRRSLSMIGDNIKSLRRTHDLTQPEFAKMVGISRNSLSRYENGTSTVSTELIDRICQKFNVSYVDIVGEDKMLTPVEDYHLTLKVEVIKERGAAILSQLYRYQDSQDIAFDDESNPWILMSDDLAELINTKIYLVDTFDEIERYNGYLDGIERMLDMVHHRVVA

>ICESsuJH1308-2
MIGDNIKSLRRTHDLTQPEFAKMVGISRNSLSRYENGTSTVSTELIDRICQKFNVSYVDIVGEDKMLTPVEDYHLTLKVEVIKERGAAILSQLYRYQDSQDIAFDDESNPWILMSDDLAELINTKIYLVDTFDEIERYNGYLDGIERMLDMVHHRVVA

>ICESsuLP081102
MIGDNIKSLRRTHDLTQPEFAKMVGISRNSLSRYENGTSKVSTELIDRICQKFNVSYVDIVGEDKMLTPVEDYQLTLRIEVIKERGAAILSQLYRYQDSQDIAFDDESNPWILMSDDLAELINTKIYLVDTFDEIERYYGYLDGIERMLDMVHHRVVA

>ICESsuSC84
MIGDNIKSLRRTHDLTQPEFAKMVGISRNSLSRYENGTSTVSTELIDRICQKFNVSYVDIVGEDKMLTPVEDYHLTLKVEVIKERGAAILSQLYRYQDSQDIAFDDESNPWILMSDDLAELINTKIYLVDTFDEIERYNGYLDGIERMLDMVHHRVVA

>ICESsuZJ20091101-2
MIGDNIKSLRKTHDLTQPEFAKIVGISRNSLSRYENGTSSLSTELIDRICQKFNVSYVDIVGEEKMLTPVEDYQLTLKIEVIKERGAAILSELYRYQDSQGITFDDETSPWILMSDDLSDLINTKIYLVNTFDEVERYNGYLDGIERMLELANHQVVA

>ICESsuAH681
MIGDNIKSLRRTHDLTQPEFAKMVGISRNSLSRYENGTSTVSTELIDRICQKFNVSYVDIVGEDKMLTPVEDYQLTLKIEVIKERGAAILSQLYRYQDSQGIAFDDETNPWILMSDDLAELINTKIYLVDTFDEIERYNGYLDGIERMLDMVHHRVVA

>ICESsuHN105
MIGDNIKSLRRTHDLTQPEFAKMVGISRNSLSRYENGTSTVSTELIDRICQKFNVSYVDIVGEDKMLTPVEDYHLTLKVEVIKERGAAILSKLYRYQDSQDIVFDDESNPWILMSDDLAELINTKIYLVATFDEIERYNGYLDGIERMLDMVHHRVVA

>ICESthJIM8232-1
MIGDNIKSLRRTHDLTQPEFAKMVGISRNSLSRYENGTSTVSTELIDRICQKFNVSYVDIVGEDKMLTPVEDYQLTLKVEVIKERGAAILSQLYRYQDSQDIAFDDETNPWILMSDDLAELINTKIYLVDTFDEIERYNGYLDGIERMLDMVHHRVVA

>ICESp23FST81
MIGKNIKSLRKTHDLTQLEFARIVGISRNSLSRYENGTSSVSTELIDIICQKFNVSYVDIVGEDKMLNPVEDYELTLKIEIVKERGANLLSRLYRYQDSQGISIDDESNPWILMSDDLSDLIHTNIYLVETFDEIERYSGYLDGIERMLEIFEKRMAA

>Sp23F_PPI-1
MIGKNIKSLRKTHDLTQHEFARIVGISRNSLSRYENGTSSVSTELIDIICQKFNVSYVDIVGENKMLNPVEDYELTLKIEIVKERGANLLSRLYRYQDSQGISIDDESNPWILMSDDLSDLIHTNIYLVETFDEIERYSGYLDGIERMLEISEKRMVA

>Tn1311
MIGKNIKSLRKTHDLTQPEFARIVGISRNSLSRYENGTSSVSTELIDIICQKFNVSYVDIVGEDKMLNPVEDYELTLKIEIVKERGANLLSRLYRYQDSHGISIDDESNPWILMSDDLSDLIHTNIYLVETFDEIERYTGYLDGIERMLEISEKRMVA

>Tn2008
MIGKNIKSLRKTHDLTQLEFARIVGISRNSLSRYENGTSSVSTELIDIICQKFNVSYVDIVGEDKMLNPVEDYELTLKIEIVKERGANLLSRLYRYQDSQGISIDDESNPWILMSDDLSDLIHTNIYLVETFDEIERYSGYLDGIERMLEIFEKRMAA

>Tn5253
MIGKNIKSLRKTHELTQPEFARIIGISRNSLSRYENGTSSVSTELIDIICQKFNVSYVDIVGEDKMLNPVEDYELTLKIEIVKERGANLLSRLYRYQDSQGISIDDESNPWILMSDDLSDLIHTNIYLVETFDEIERYSGYLDGIERMLEISEKRMVA
